# Supplementary material for: A Genome-Wide Screen for Bacterial Envelope Biogenesis Mutants Identifies a Novel Factor Involved in Cell Wall Precursor Metabolism
Source: PLoS Genet. 2014 Jan 2;10(1):e1004056. doi: 10.1371/journal.pgen.1004056 (PMC3879167; doi:10.1371/journal.pgen.1004056)
Supplement: Table S1 — Scores from CPRG analysis of the mutant collection. Five tabs in the spreadsheet are included. 30 LB0, 30 LB1, RT LB0, RT LB1, and gene names for mutants above threshold. The first four tabs provide average CPRG scores from the analysis at 30°C LB no salt, 30°C LB 1% NaCl, room temperature LB no salt, and room temperature LB 1% salt. The final tab lists gene names for those mutants scoring above the threshold of 103.7 arbitrary units. (XLSX) [file pgen.1004056.s002.xlsx]

## Sheet: 30 LB0
gene name	clone average CPRG measurement	plate	row	column
metL	1334733	16	4	20
empty	270707	18	1	9
mrcB	206058	2	4	20
gpmI	193969	2	9	12
glmS	164792	24	8	11
ylbI	140546	24	1	4
tp2	93733	24	11	20
empty	60899	4	13	9
tatC	60580	16	4	11
ssrS	45899	24	10	14
empty	45517.5	16	6	17
rffH	40736	12	6	13
lpxA	37675.5	24	12	13
rfe	36527.5	12	14	11
empty	36490	2	14	7
aspA	30622.5	16	2	22
gcvH	27319	12	12	16
wcaL	26126	12	3	15
manZ	26109	14	10	16
hydN	24544	14	5	14
yiaG	24170.5	10	15	20
rcsF	24097	12	13	18
rluD	23808	14	4	9
ymjD	23070	24	10	16
flhE	22106	22	9	18
dnaK	21581.5	12	10	15
cobU	21541.5	12	9	10
ydfU	21072.5	4	15	10
menC	21000.5	12	7	12
kdgR	20857	14	3	6
pntA	20182	12	2	10
smpA	19433.5	24	13	14
dadX	19142.5	12	10	8
wzxE	19057	14	13	5
ompA	18728	2	10	8
empty	17939.5	12	12	18
cysH	17377.5	12	14	14
tamA	17008	10	2	4
ybgC	16628	6	8	5
empty	16504	2	6	14
yidB	16488	16	8	18
menF	16376.5	16	15	22
cadA	16367	14	7	15
dnaQ	16141	14	6	21
gdhA	15373.5	12	3	13
ybgF	15281	6	11	12
serC	15010	12	5	7
uxaC	14554	14	13	18
nac	14506	2	13	11
phoU	14329	14	10	19
recD	13947.5	22	16	7
yciM	13893	6	2	16
ryjB	13499.5	24	13	18
kduI	13444	14	7	16
dsbA	13388	18	11	21
pabA	12817.5	12	3	16
uspE	12592	6	15	22
dedD	12284.5	8	7	16
yegE	12002	6	6	13
rffM	11879	12	8	13
yidP	11825	14	8	19
ymgE	11627	14	15	21
hcaC	11214	14	7	12
rihC	10846	14	5	7
empty	10725.5	4	12	9
dsbB	10535	18	13	16
nanA	10460	12	7	19
ydaN	10355	6	2	18
zntA	10355	4	5	11
ccmB	10332	12	3	12
rpsF	10321.5	16	6	13
tolR	10147.5	16	4	23
yadE	10090	6	3	10
rbsR	10028	2	9	19
thiP	9878.5	8	13	7
mhpA	9250	14	5	17
envC	8905.5	20	14	8
ryhA	8564	24	3	18
ydjJ	8534.5	8	6	13
lacI	8443	14	3	17
yejL	8344	6	3	7
gatC	8339	14	14	18
ygeY	8313	4	7	5
rlpA	8284	12	11	20
ppiB	8236	16	7	7
ryeF	7991	24	1	18
dcrB	7985.5	18	6	16
aas	7979	14	7	5
ygiP	7926	14	14	17
empty	7875	2	3	13
rayT	7824	6	5	10
ydfR	7814.5	4	13	10
fabZ	7664.5	24	6	5
amyA	7561	14	11	6
aroA	7560	12	7	7
norV	7519	6	14	6
dppA	7469.5	24	12	16
ggt	7456	4	7	11
lysR	7413	2	13	9
yaaI	7409	6	11	11
mokB	7307.5	24	9	12
gcvB	7286	24	15	18
yjbE	7221.5	10	12	13
yiiS	7219.5	10	4	11
yneM	7216	24	12	18
ampD	7209.5	16	16	17
ybgD	7184.5	12	15	20
pepQ	7174.5	4	5	9
rpmF	7106.5	16	5	9
selD	7090	16	13	9
csdA	7077	8	5	12
hflC	7025	4	3	13
xseA	7015	14	14	7
hdhA	6932	12	4	10
yobB	6679	4	15	20
sufE	6671	6	11	17
ybdM	6628.5	4	14	14
dsrA	6580	24	12	8
nikD	6578.5	16	3	8
yecG	6539.5	16	14	6
rffC	6538.5	10	8	5
yodB	6530.5	20	6	13
yhhN	6493	10	3	16
ypfM	6415	24	15	17
degQ	6353	4	9	7
wcaB	6346	12	5	15
ybbS	6318	14	2	15
IstR-1	6228	24	15	20
speD	6181.5	12	4	4
xseB	6158	14	13	9
empty	6117	20	10	8
galS	6005	2	7	7
empty	5910	6	5	13
empty	5853	16	14	14
ycaD	5810.5	8	15	21
yneJ	5787.5	8	8	7
yjjK	5771	10	4	12
nlpD	5767	4	1	5
surA	5739.5	16	14	17
rffA	5737	14	11	5
glnB	5690.5	12	5	17
yebF	5687	8	12	13
otsB	5657	12	8	21
ryjA	5648.5	24	3	20
sapC	5622	14	2	10
ddpD	5596	14	6	12
glcD	5454	12	4	18
ygjK	5377	10	15	17
empty	5337.5	12	14	13
yihN	5329.5	10	14	7
nlpE	5323	2	14	6
ycbL	5321	6	6	6
tig	5295	8	14	21
ygdD	5235	6	13	8
empty	5203	6	5	20
deoA	5126	14	8	13
fliH	5104.5	16	15	20
csrC	5096.5	24	1	20
ycdN	4969	6	8	7
hfq	4910.5	8	4	4
empty	4889.5	4	4	19
gshA	4865.5	12	5	14
ivy	4864.5	8	13	12
ydiY	4858.5	4	11	16
ydiR	4839	8	4	11
yfaO	4750	6	4	17
ygdL	4737.5	12	7	14
uvrA	4737.5	10	8	18
rybD	4706	24	13	16
glnA	4690.5	12	15	21
atoA	4673	14	7	10
spy	4633	8	10	11
recB	4468	14	10	9
ppiA	4463	16	12	9
ygbI	4456	8	7	10
empty	4406	20	14	22
empty	4336	10	2	18
msbA-Kan	4320.5	24	14	20
yfdH	4291	6	10	19
empty	4242.5	8	8	15
stfR	4214.5	8	5	7
empty	4133.5	18	4	12
ymjC	4127	24	5	8
pqiB	4114.5	16	14	23
melA	4099.5	18	5	23
tolB	4068.5	18	5	14
yafU	4057.5	8	14	8
edd	4050	14	7	6
yeeP	4006	24	15	21
empty	3977	6	6	17
lsrG	3973	22	13	15
purU	3968	14	11	13
yhhX	3953	10	3	14
yqjI	3916	10	7	17
yhiR	3896.5	10	13	16
uxaA	3855	14	11	18
yafE	3806.5	8	5	9
yjfC	3793	10	16	23
rihA	3769	14	13	11
yeiE	3747	2	8	16
ycjU	3735.5	12	12	8
cpsG	3731.5	12	8	12
ydhD	3720	6	14	20
mraZ	3716	6	2	5
gloA	3713	12	6	10
csrB	3676	24	11	15
yfdN	3672.5	22	4	12
apaH	3645	14	9	7
yfcR	3642	4	13	19
idnR	3625	2	5	9
yjaA	3573	22	5	14
fau	3571.5	20	5	11
lpp	3570.5	8	6	4
ygiU	3570.5	10	13	11
ykgD	3563	14	12	13
frsA	3551	6	13	15
yqgB	3548.5	24	15	6
uspA	3540.5	16	14	12
ydeJ	3529	6	13	18
yghX	3523.5	18	4	15
racC	3510.5	16	2	4
ddpX	3484	6	11	6
ybeL	3461.5	4	2	16
ryiA/glmZ	3447	24	7	18
dacB	3438.5	4	7	7
yhaL	3405.5	24	7	14
wza	3392	2	2	10
empty	3367	10	6	20
yrdB	3337	10	3	8
empty	3290	6	8	13
yjeH	3265.5	10	2	21
empty	3244.5	10	4	18
phoB	3229	2	13	16
ruvA	3224	10	4	16
yeaT	3211	2	6	16
yegJ	3205.5	22	15	21
yjhX	3195.5	10	2	8
visC	3186	12	13	14
cspC	3166	16	12	6
empty	3154	16	14	4
ruvC	3111.5	10	6	16
mhpC	3110	16	11	12
fabH	3106	14	7	3
araH	3093	16	9	20
mtlA	3088.5	16	9	10
ycfT	3045.5	4	2	11
yjaB	3020.5	10	6	13
yggE	3019.5	10	5	7
oxyS	2991.5	24	7	16
yhhK	2990.5	10	13	14
puuP	2988	16	13	16
yrfC	2986	10	7	12
ynjD	2964.5	18	15	22
yahG	2891.5	4	14	6
empty	2883	4	14	9
tisA	2877.5	24	13	8
mtgA	2869.5	12	4	9
lpcA	2849	14	1	17
ygjJ	2821	10	13	17
yadS	2811	6	5	4
sroF/glmY	2811	24	7	21
yggD	2799	10	13	7
dacD	2755	20	10	13
empty	2749	22	14	21
micF	2741.5	24	3	11
yihL	2729	10	10	7
yphB	2722.5	20	6	16
yaiO	2714	4	2	8
ydcT	2690	14	16	10
sgcR	2675.5	16	10	17
fliJ	2637.5	18	3	5
solA	2634	12	13	7
fliZ	2631.5	16	13	20
frc	2612	6	9	8
yigB	2607.5	10	14	5
gltB	2605.5	18	11	15
ydaC	2587.5	4	10	17
yodD	2587	20	2	13
ugpQ	2585	12	4	20
rna	2583	14	11	11
hyfF	2569	16	13	11
yceF	2557.5	20	13	14
ydgD	2550.5	4	13	12
ybdO	2546	2	13	17
kil	2543	22	5	7
ykfJ	2538	6	11	15
ydiH	2535	4	5	16
rfaE	2533	16	2	12
glpE	2517	14	13	20
omrB	2504	24	5	16
empty	2498	4	4	9
prmA	2453.5	16	6	9
prpE	2442	22	2	7
hcp	2438	18	13	7
cydD	2437.5	24	11	14
wcaD	2437	12	11	10
empty	2419	20	5	15
yjdA	2405.5	10	4	19
rplI	2404.5	16	8	13
yghQ	2403	18	10	13
argT	2400	22	6	13
empty	2384	16	6	5
yggS	2383.5	22	3	10
ydiE	2362	4	7	16
yqeA	2352.5	12	8	16
micC	2351	24	5	20
yqgA	2347	10	13	9
adhP	2342.5	16	13	18
ypjL	2306	8	1	10
rfbD	2302.5	12	2	12
empty	2300.5	4	13	17
manA	2278	14	1	4
yigA	2263	10	12	5
ampG	2235	16	12	19
ydeP	2228.5	22	3	11
empty	2226.5	18	1	12
empty	2224.5	16	8	9
rybC/sroB	2212	24	11	16
kefC	2195.5	10	14	20
dmsC	2178	14	13	19
glvC	2150	18	5	19
afuB	2141.5	8	11	9
damX	2139	10	3	12
empty	2138	20	5	7
ygeX	2135.5	12	1	19
empty	2129.5	4	6	15
rcsB	2123	2	15	22
fadE	2116.5	20	15	21
ybcH	2114	4	4	14
empty	2105.5	10	12	18
ykfC	2101	22	12	14
ycdS	2099	2	4	6
pal	2084	2	12	4
yahN	2080	22	5	15
argK	2079	22	8	13
ydgU	2078.5	24	1	10
empty	2078.5	18	5	10
ybbV	2078	8	2	12
ldcC	2073	12	6	4
aer	2044	2	2	15
ubiB	2040.5	24	4	16
lpoB	2019	20	15	14
yggH	2018	10	9	9
yghF	2009.5	18	6	13
dgoA	1992.5	20	3	17
empty	1976	18	8	15
hsrA	1972.5	10	2	5
yjdJ	1967.5	10	12	19
yhjV	1957	10	9	20
yhaI	1949.5	10	5	21
sgrT	1942.5	24	5	10
empty	1941	16	10	11
phnB	1933	14	2	21
hepA	1926	2	6	18
pnp	1913	22	4	24
djlA	1906	8	6	15
empty	1894.5	4	7	18
cchA	1894.5	8	11	18
yebN	1894	22	12	18
ynbC	1894	22	13	9
ypdI	1892	2	14	19
empty	1890.5	4	8	12
empty	1888.5	8	2	21
yacH	1883	6	1	13
yhhF	1874.5	10	15	14
ssuE	1865	22	6	17
rffT	1863.5	20	13	15
recX	1854.5	22	14	15
htgA	1845.5	18	5	8
mltC	1843	20	2	8
ydfB	1842.5	24	1	6
yagX	1840.5	20	10	16
hlyE	1835.5	20	11	18
yfbT	1832	20	8	19
empty	1829.5	18	4	4
yagR	1825	6	14	9
ypjM	1821.5	22	8	12
ydgH	1816	4	15	12
mscS	1815.5	10	9	7
empty	1812.5	18	3	11
iap	1804	4	3	5
ydhJ	1778	6	12	20
ygjG	1775	18	2	17
ilvH	1754	12	1	5
selB	1750	16	14	9
ydjF	1745	8	2	13
gshB	1744.5	12	15	14
nudE	1741.5	10	9	12
modB	1733	14	4	2
yiiL	1717.5	22	3	14
eutQ	1701.5	4	15	23
fabF	1696	14	9	3
yhjJ	1694.5	4	1	11
fliP	1693.5	12	14	5
rfaC	1670.5	22	3	20
xylA	1664	14	13	22
ygdT	1658.5	24	12	10
mdoB	1657.5	20	5	9
hdfR	1657.5	22	14	12
rhsA	1628	20	6	12
empty	1623	4	12	19
rfaD	1619.5	12	6	9
yggM	1604	10	7	9
paaY	1592	8	13	14
IS061 (isrA)	1591.5	24	7	20
yjbM	1591	10	10	15
dedA	1568	8	9	16
dhaH	1566	20	13	18
lpxC	1564	24	12	17
yqeK	1563.5	22	7	8
empty	1548.5	8	11	17
empty	1541	4	7	9
ryhB	1534.5	24	5	18
ybaB	1525.5	8	11	13
empty	1521	4	9	18
nemA	1511.5	16	8	6
yiiG	1497	10	12	9
envR	1493	2	9	5
empty	1487.5	4	2	9
empty	1476.5	4	11	12
ligB	1474.5	18	1	19
modF	1472	16	11	14
yfjM	1468	4	5	6
ryfB	1464	24	15	8
hslR	1463	16	8	12
empty	1457	20	4	13
hdeB	1455	18	2	14
srlB	1438.5	16	9	19
ygeI	1437	20	4	6
yhiL	1429	18	9	17
empty	1426.5	18	12	11
yafJ	1420.5	8	9	9
yfcM	1418	20	14	19
frlC	1402.5	20	7	17
fucK	1401.5	18	13	11
yeiI	1391	6	8	15
slyD	1390	16	10	9
empty	1380	22	10	15
potG	1378.5	22	6	16
yhbC	1373.5	18	4	19
empty	1368.5	4	12	22
yeeU	1368	22	3	21
purA	1357	14	8	11
yqhA	1351.5	22	5	10
yhhZ	1346.5	10	7	14
sspA	1343	12	1	16
ytfT	1338.5	20	3	3
dsdX	1337.5	16	1	15
frvA	1336	10	14	9
nadR	1331	20	4	10
yidL	1320.5	22	8	9
empty	1319	2	9	22
ydeW	1314.5	8	14	5
empty	1312.5	16	7	8
amiB	1305.5	16	10	22
yddJ	1292	8	2	22
qor	1287.5	8	2	4
empty	1284.5	12	14	8
rcsD	1281	8	1	6
torT	1278	14	6	15
ymgB	1270.5	8	4	18
imp4213	1266	24	14	2
ybiI	1263.5	4	6	20
panF	1253.5	16	2	7
ynhF	1253	24	3	10
dinF	1251.5	10	6	18
ycdW	1250	22	1	5
yjeP	1248	10	12	21
gatB	1248	22	14	11
empty	1247.5	8	3	15
yggR	1232	16	4	3
yhiM	1232	22	4	4
ydgJ	1228.5	20	2	5
yjiD	1227.5	20	7	7
yoaJ	1220	24	5	22
chiA	1218.5	12	2	20
ycgR	1218	4	6	13
yhfG	1215.5	10	9	10
empty	1213.5	4	3	18
recT	1210	10	10	14
ypdE	1210	8	13	16
yfaZ	1204.5	20	2	19
ygaW	1202.5	4	9	8
cynT	1200.5	12	12	4
yddM	1200	22	2	18
gst	1197.5	8	12	4
ykgJ	1177.5	4	2	6
yaaW	1175.5	8	7	20
empty	1170	6	7	20
aat	1169	16	13	7
elbA	1168.5	8	14	16
ymjA	1163.5	4	12	15
yjbF	1153.5	18	8	20
ydiK	1150.5	22	9	13
empty	1142.5	18	1	11
radA	1128.5	4	11	13
nupG	1116.5	16	8	3
nlpI	1114.5	10	15	23
yceB	1112	4	6	9
flgH	1106.5	20	11	14
bcsF	1104	18	6	12
dnaJ	1100.5	12	12	15
ndk	1100	22	12	9
yedW	1098	24	5	17
yfcL	1090.5	4	9	19
manY	1090	22	10	11
sgrR	1087.5	8	15	7
empty	1075.5	8	8	10
ycaR	1075	6	11	14
yhbX	1069	18	6	19
yoaC	1068	20	8	9
nhaA	1066	10	10	20
yhhL	1064.5	18	8	16
crl	1056.5	12	15	18
ygfX	1053.5	10	5	5
ygjR	1050.5	18	9	13
leuD	1044.5	12	9	3
yfdV	1042	2	12	19
empty	1041	4	11	10
ybhH	1038	6	15	12
pcnB	1036	22	4	14
dacA	1036	2	6	22
wbbL	1021	6	2	13
ypeA	1020	6	8	21
ychN	1014	6	12	14
empty	1012.5	16	7	18
trkD	1012.5	18	12	4
ymfE	1012	20	9	16
uraA	1006.5	16	13	17
asr	1006	22	6	18
empty	1005.5	8	10	16
ybiJ	1002.5	4	4	20
yqjE	1000.5	10	15	19
intD	999	22	2	17
ydaE	991	4	12	17
yliD	987.5	22	6	11
yghG	987	10	1	11
rpiB	986	2	13	14
pdxK	981	8	3	18
yagI	979.5	22	7	15
yicR	976.5	18	8	8
bglH	974.5	22	13	6
yoaD	973.5	22	3	9
marB	971	16	12	4
sibABCDE	965	24	12	12
empty	955	4	10	19
proA	953.5	12	5	5
empty	953.5	8	14	13
yjjX	952.5	20	1	11
ais	951	16	10	8
ypdA	946	20	2	21
sufB	941.5	20	14	5
srlA	933.5	20	9	11
ydgT	932	4	3	14
frlD	931.5	22	13	10
yhiF	929	10	15	16
ydeK	926.5	8	6	22
yojL	925	18	2	5
murE	922.5	24	14	15
ytfI	915.5	20	13	17
yfdX	911	4	11	21
yadD	910	20	1	21
yjfN	907	22	12	4
yfdM	897.5	4	1	21
otsA	897	20	14	11
fhuA	894	2	14	11
araC	885.5	22	5	6
mdtK	872	6	4	22
yncE	867.5	4	12	23
ygeW	866.5	18	14	9
yebA	865	22	8	10
yhdZ	861.5	22	12	13
empty	859	14	4	1
yqiA	855	10	9	13
rbbA	846.5	18	12	14
fieF	844	10	16	9
yifK	842.5	4	9	9
dkgB	840	24	3	13
tldD	832.5	22	8	15
ybgT	831	24	1	14
yhiN	828.5	10	9	16
empty	828	22	4	16
gudD	825	20	6	20
rfaZ	823.5	22	5	20
yedY	823.5	22	15	15
yadH	822.5	22	5	9
gloB	818	12	8	4
yadI	808.5	8	11	20
yiaB	805.5	18	6	10
empty	805	6	10	9
yhbU	802	4	5	7
ppiD	799.5	12	5	20
dcm	799.5	10	10	16
livF	797.5	22	12	19
ykgO	797	18	9	10
ypdH	788	20	4	21
empty	788	4	14	16
ygdB	777.5	20	12	4
yibF	765.5	22	13	12
yqeJ	760.5	20	2	6
yraR	759.5	18	2	19
mtlD	759	14	7	24
yjbL	755	10	8	15
deaD	753	20	8	8
yahA	749.5	8	15	9
ymfT	743	20	13	16
ygcS	736.5	22	8	22
yebW	736	20	2	11
ycbS	736	8	4	17
ymgF	730.5	8	6	18
yhcM	719.5	10	15	4
dgoR	711.5	20	1	17
yncH	711	22	6	10
cspF	710	16	4	6
yjeO	707.5	10	10	21
yebO	707	4	5	20
yniD	705	24	11	4
yhjB	704.5	10	13	18
yiaJ	704	10	7	22
empty	702.5	20	4	4
yncB	701	16	11	18
empty	698	18	14	22
pps	695	2	1	6
yfjW	687.5	4	13	6
ybjO	687	4	2	22
lexA	686.5	24	12	5
cyoB	681	2	11	21
ilvB	667.5	12	3	21
yaaJ	667.5	8	11	7
tatD	660.5	20	3	15
xdhA	651.5	18	12	9
greA	647	16	8	5
kefB	643.5	16	7	4
yhjK	643.5	18	14	12
ppiC	643	18	13	19
nanK	639.5	18	8	19
pdxH	637	24	7	8
gcvA	630.5	22	9	6
metQ	626	8	3	22
arpB	620.5	18	13	9
yiaL	617	22	11	12
yghZ	614	10	9	11
luxS	613	6	13	19
sbcC	610	10	10	12
yiaM	606.5	10	9	22
yieN	604.5	16	12	18
empty	603.5	4	9	22
iclR	600	16	10	20
ygcK	597.5	20	2	18
yffI	595	8	7	18
cdaR	590.5	20	5	21
ybgK	590	8	1	17
yfjF	588	6	11	9
frmB	586	16	8	19
syd	585.5	12	2	23
eutI	585	18	9	5
purC	584.5	22	12	7
yeeS	583	6	15	17
thiH	575	12	3	18
elaB	568	10	7	3
empty	562.5	20	8	13
ygcO	562.5	8	11	10
ygiH	561	10	15	15
cirA	560	2	2	4
ycbT	555	4	8	22
cspH	553	22	12	21
empty	551.5	18	8	13
ytfQ	550.5	10	10	4
cchB	546.5	8	9	18
yfiO*	541.5	24	12	24
proX	541	12	16	21
ybaJ	526.5	22	15	17
lolA-DAS+4-kan	526	24	16	22
bcr	523.5	18	12	3
empty	522	18	14	5
yiiQ	515	8	4	21
empty	513	2	6	2
oppC	513	18	7	5
yebT	513	8	15	14
emtA	506.5	22	12	16
yjgD	503.5	10	4	6
bacA	501.5	22	14	17
rsmC	497.5	16	12	13
empty	495.5	4	4	6
atpA	494	24	3	12
ypeC	490	4	13	21
rem	489.5	22	11	7
ycbK	488	6	15	14
ygcR	486.5	20	6	10
glpA	485	14	9	10
yfcJ	483	6	8	19
empty	483	18	9	19
thiQ	482.5	8	9	20
empty	481	22	10	21
ycaQ	476	22	7	19
smg	468.5	10	5	8
yjjZ	466	20	11	9
rfaJ	462.5	12	14	9
empty	461.5	18	7	22
emrY	461.5	16	14	8
ydhK	451	4	9	14
ilvN	450	12	1	21
yjiA	444	22	8	6
yijF	442	10	10	11
ydhX	441.5	18	9	22
treA	441	2	2	7
yjgA	436.5	10	12	4
gabT	436	22	1	22
yghY	432	18	6	15
hokD	431.5	24	12	6
empty	429	8	8	22
empty	428.5	20	12	20
ybiB	426.5	8	3	19
yeeV	422	22	5	21
yjiY	420	20	1	9
yehW	419.5	8	15	2
yjcP	418	10	14	17
pldB	414.5	12	4	22
empty	413	8	12	8
ybfG	410.5	20	11	6
ydhY	407	6	6	22
yqaA	404	6	13	9
yihR	403.5	10	4	9
ssuC	401.5	18	13	14
ybjJ	399.5	8	5	21
ykgO	399.5	24	13	6
ygiQ	397.5	20	7	13
yfdK	393	4	15	19
empty	383.5	20	16	16
yohO	383	24	7	4
cynS	383	12	14	4
yjbJ	382	10	6	15
citF	378.5	18	1	14
ybjD	372	4	4	22
proQ	364.5	20	12	9
uspG	363.5	8	5	14
panC	363.5	12	9	2
empty	360.5	8	15	10
ymcD	358.5	20	11	12
trmE	353	12	2	4
ygeP	352	22	9	8
empty	349	4	5	22
yneF	347.5	22	4	18
yjbD	347.5	10	10	13
yfdO	346.5	4	3	21
ybjT	344	20	7	10
yaeI	343.5	20	7	21
dinQ	335	24	1	12
ybgL	332	6	1	23
empty	326	4	6	17
gspL	325.5	18	2	20
ompG	322	22	3	18
agaD	321.5	10	5	3
empty	315.5	8	10	10
yehC	315	22	9	5
ymfL	314	4	6	11
ygbM	314	6	16	3
ybcI	313.5	4	10	12
empty	313	18	7	18
nudC	312.5	10	16	11
cysZ	311	16	9	15
agaR	310.5	4	1	7
empty	310	8	14	10
secB	307.5	12	16	2
ybbC	307	22	1	19
ycjR	306.5	20	9	20
empty	304.5	22	7	21
ygfY	301.5	10	7	5
ycdL	300.5	20	1	14
tauC	297	10	10	24
ybeQ	291.5	20	9	6
chbR	291	2	9	3
dapF	290.5	24	5	14
empty	290.5	18	9	8
frlR	287	18	8	18
ybeH	285.5	22	3	19
yijD	284.5	10	14	11
empty	284	8	7	5
fliD	283	12	10	3
ymfP	282	22	14	8
empty	277	8	8	12
ydfV	277	8	10	22
ybdJ	273.5	4	10	14
ygeO	270	22	10	22
rpmI	269.5	16	11	9
empty	267	18	13	12
empty	260	16	10	3
ydbC	259	8	6	5
purH	256.5	22	6	9
yjiW	251	22	13	14
empty	246	20	11	17
codB	245	10	4	24
empty	241	16	2	13
intB	240.5	18	15	23
yfbE	239.5	20	4	19
rimK	236.5	16	9	7
ydhT	235.5	4	1	16
yfhB	235	20	8	23
ydhO	235	20	10	5
ycbQ	233	18	15	14
ypfG	228	4	5	2
empty	228	4	7	20
yheL	223	10	9	8
trpR	217	2	15	15
ybiH	214	16	13	14
norR	212.5	22	4	22
ybhS	210.5	8	15	17
caiC	209.5	12	7	3
yfeN	209	22	3	2
ndh	206	22	9	4
ecpD	202.5	22	15	16
rspB	200	20	14	20
ylaB	199.5	20	3	4
cheB	194	2	1	22
cbl	193	2	7	3
yraO	191	10	1	23
vacJ	190.5	22	5	8
ycgX	188.5	8	16	16
clpA	184	2	12	22
ihfA	182	2	7	19
sibE	182	24	11	24
yjeK	181.5	10	6	21
ldrABC/rdlABC	179.5	24	9	4
yfeD	177.5	4	1	23
mltA	176	2	6	4
ycbY	173	8	5	23
empty	171	6	16	15
yceP	168.5	20	9	14
appA	168.5	12	16	6
tonB	162	18	1	18
eutP	152	4	1	2
yccZ	150.5	8	6	17
yddK	149	8	4	22
empty	145	16	16	13
yjbB	144	22	7	14
ydcA	139.5	4	6	21
yoaK	134	24	12	2
nrfA	130	12	14	22
glcF	128.5	22	12	6
hybB	124	18	2	15
ykiA	123	22	13	17
cspG	122.5	16	16	23
yhfL	121.5	24	1	2
kdpE	121	20	15	6
htrL	120	18	10	8
dcp	118	22	15	4
ykgL	115.5	20	11	23
yihP	111.5	18	13	21
amtB	110.5	12	1	1
ybbN	109.5	24	3	7
tfaS	107	22	2	12
bolA	106.5	22	6	8
cspD	105.5	16	8	23
empty	105	4	4	11
lysC	104	12	11	23
yecF	102.5	4	3	24
yibQ	101.5	18	12	8
yiaI	101	14	3	24
ygdR	101	8	4	8
yqaD	100	2	10	23
ycbZ	96	8	8	3
empty	94	4	9	21
lsrC	93.5	8	16	5
yjbO	92	18	2	22
yfeZ	90	4	7	23
rssA	87	10	15	1
agaV	85.5	16	2	5
empty	83	20	7	22
yfiP	82.5	20	10	23
yagP	82	6	7	24
ybiC	82	8	12	23
yraP	81.5	10	3	23
empty	81.5	18	5	2
yidF	81	20	16	18
empty	80.5	22	12	22
ampH	80	22	4	21
gspF	80	12	16	23
fliO	79.5	18	2	1
ypdK	78.5	24	10	24
yafX	78	20	1	23
kdpF	77	24	9	2
fabR	76.5	18	1	23
pflA	74	2	5	2
pncA	74	6	6	24
yjiE	73	2	16	16
flgG	72	12	7	24
yecR	72	4	15	22
yjhA	71	20	1	7
yfhD	71	6	8	23
yfaE	71	6	15	16
empty	70	6	5	23
dcuA	70	18	10	24
puuB	69	22	9	24
gor	69	8	10	4
fdoH	69	22	12	5
empty	67.5	8	4	24
yihA	65.5	24	6	18
rnb	65.5	8	10	23
trkH	64.5	20	1	15
narH	62.5	22	7	24
tauB	62.5	10	8	24
ymgD	61	20	15	24
yiiE	60.5	18	8	23
ryfC	60.5	24	15	24
ypdF	60	4	5	3
empty	60	8	15	11
recA	59.5	4	11	3
empty	59.5	20	15	3
yciO	59	20	3	20
ypjA	58.5	20	4	2
metH	58.5	12	9	23
ydaT	57.5	4	16	17
argE	57	12	3	23
empty	56.5	18	9	23
fadL	56	2	16	6
empty	55	2	4	2
yibI	53.5	22	15	12
yjgK	52.5	20	7	3
yjiV	52	20	1	19
yjjV	51.5	16	6	24
dcuD	51.5	16	13	2
rlmB	51	10	4	23
yieE	51	10	6	3
yiaK	50	8	14	23
purL	49	14	16	7
elaC	48.5	16	1	24
pspC	48.5	16	10	2
ycaL	48	8	3	23
ybeF	48	2	15	17
yeeD	48	6	16	11
lon	48	2	16	20
ade	47.5	10	6	1
gyrA	47.5	24	8	8
rfaI	47.5	12	16	9
modA	47	20	6	18
flgI	47	12	9	24
empty	47	6	16	12
empty	46.5	18	8	7
yfaD	46	4	1	17
empty	46	20	4	24
yeiJ	46	6	11	2
hha	46	2	14	23
cynR	46	2	15	3
ydiO	46	20	16	5
ypdC	46	6	16	19
empty	45.5	18	16	14
empty	44.5	18	9	2
uhpA	44	2	2	3
ycbC	44	6	3	23
bipA	43.5	18	6	2
sibD	43.5	24	9	24
poxB	43	2	2	9
rep	43	8	4	23
yccV	42.5	4	10	5
pflD	42	2	1	14
gltL	42	14	2	23
yijE	42	18	2	23
empty	42	2	8	2
caiT	42	14	9	1
rstA	42	2	11	20
ydcD	42	4	14	23
cbpM	42	4	16	5
mutY	41	22	1	1
basR	41	2	2	5
kdgK	41	18	16	12
pqiA	40.5	16	12	23
argH	40	12	5	23
phoR	40	2	15	16
yjhH	39.5	20	15	5
yqaB	39	6	14	2
yfdY	38.5	22	1	2
empty	38.5	4	2	23
ypeB	38.5	24	11	23
smpA	38	16	6	1
frwC	38	14	6	24
aldA	38	14	9	23
yfhH	38	6	10	23
csgE	37.5	12	3	22
dsbC	37.5	12	4	23
rng	37.5	16	16	5
sdhC	37	2	1	23
malS	37	14	1	24
fimZ	37	20	11	4
empty	37	6	11	23
imp-kan	37	24	14	4
empty	37	6	16	13
yfeY	36.5	4	5	23
wzc	36.5	8	7	2
gapC	36	2	5	4
proS	36	24	16	15
tatB	35.5	18	12	2
flgB	35.5	12	13	22
pheT	35.5	24	16	7
yedJ	35	6	1	2
yjfI	35	10	6	23
yjeF	35	24	13	4
kdpA	35	14	14	23
yhdX	35	18	16	19
wcaE	34.5	8	5	2
empty	34.5	20	14	3

## Sheet: 30 LB1
gene name	clone average CPRG measurement	plate	row	column
mrcB	3815173	2	4	20
empty	2203903	2	14	7
cpsG	1708986	12	8	12
pal	1457721	2	12	4
gpmI	1368211	2	9	12
wcaF	768149	14	13	6
empty	607204	4	12	9
yciM	532362	6	2	16
ydfU	384743	4	15	10
fabZ	310089	24	6	5
yaeT (218-9dupl)-Kan	212196	24	14	18
ycfM	180329	20	15	14
metL	171434	16	4	20
pnp	167402	22	4	24
yfgL	160690	6	15	2
ompA	153152	2	10	8
ycdS	149900	2	4	6
recD	149138	22	16	7
envC	146475	20	14	8
tolQ	131622	16	2	23
empty	130150	2	6	2
surA	123504	16	14	17
yiaK	120726	8	14	23
yfiO*	120356	24	12	24
cmr	111388	14	4	4
csrB	106050	24	11	15
speD	104481	12	4	4
ybgC	93322	6	8	5
pncB	90589	12	7	8
empty	86431	18	4	4
gnd	84744	2	9	6
empty	80174	2	4	4
empty	78201	12	12	18
tatC	74244.5	16	4	11
hydN	73727	14	5	14
empty	60979	20	10	8
racC	59682	16	2	4
Spot42/spf	58948.5	24	11	18
dadX	53077.5	12	10	8
dnaK	50037.5	12	10	15
yaeT (R64del)-kan	49607	24	14	16
smpA	49211	24	13	14
empty	48636.5	20	14	3
phoU	44020	14	10	19
idnR	43065	2	5	9
yeaU	42225	12	5	13
tatB	40224	18	12	2
cirA	37442	2	2	4
tolB	36570	18	5	14
nlpD	36158.5	4	1	5
rnhA	33136	14	5	9
fkpB	31612	20	2	20
yciT	31579	8	2	5
yraM	31447.5	10	15	21
yraI	31445.5	12	2	9
IS102/isrC	31383.5	24	5	21
rydB	31222	24	3	21
rybD	30901	24	13	16
rcsB	30551	2	15	22
fliL	30544	12	8	5
ssuB	30055	14	4	6
empty	29359	2	8	21
empty	28867	6	4	5
dinB	28843	14	8	21
ymiB	28613	24	12	20
mltA	28581	2	6	4
allB	28335	14	3	11
yehE	27391.5	4	2	3
ybcF	27299.5	12	4	6
mraZ	26836	6	2	5
mcrA	26579	14	8	15
tolA	26311	16	6	23
tolR	25221.5	16	4	23
ptsP	25168	16	5	21
pdxH	24699	24	7	8
rbsR	24065	2	9	19
nadA	23688.5	12	13	4
empty	23464	8	3	2
araF	23315	14	4	18
empty	22893	2	4	22
hfq	22537	8	4	4
pppA	22252	4	13	5
IstR-1	22236	24	15	20
ruvC	22182.5	10	6	16
empty	22108.5	4	11	14
dacC	21583	2	8	22
dnaQ	20937	14	6	21
yeiE	20816	2	8	16
yfjL	19989.5	4	3	6
yidP	19013	14	8	19
pyrD	19000	14	7	13
hdhA	18901.5	12	4	10
yedV	18760	2	7	22
yohP	18423.5	24	10	18
empty	18006	6	6	4
ryhA	17982	24	3	18
serC	17951.5	12	5	7
lpp	17599	8	6	4
baeR	17182	24	15	19
sroF/glmY	16115	24	7	21
ylbI	15783.5	24	1	4
yggG	15757	4	9	5
dsrA	15697.5	24	12	8
gapC	15662	2	5	4
yccE	15633.5	4	2	7
glmS	15473	24	8	11
ftsA (R286W)-kan	15444	24	14	12
yqfG	15386	24	11	22
yecR	15370	4	15	22
rhlB	15319	2	12	18
dedD	15155.5	8	7	16
wcaA	15073	2	6	13
empty	15018	2	10	14
ycaD	14819.5	8	15	21
nudD	14789	20	12	13
trg	14627.5	12	4	19
yeeX	14196	6	13	5
mokC	13324.5	24	11	12
ycfN	12981	8	8	21
yobG	12780.5	24	10	22
rybC/sroB	12708	24	11	16
rfbD	12235	12	2	12
dusC	12166	6	4	8
hofQ	12014	2	14	13
nlpI	11948	10	15	23
aegA	11872	14	8	17
bioF	11847.5	12	3	6
yhcB	11843	18	10	19
ythA	11830	24	13	22
recB	11590	14	10	9
dapF	11576.5	24	5	14
rraA	11574.5	12	13	16
ruvA	11510	10	4	16
gnsA	11217.5	4	14	5
ynfD	11178	24	13	21
aaeR	11172	14	6	19
yhbJ	11000.5	10	3	4
entF	10923.5	12	1	4
uup	10914	14	6	6
narP	10796	2	13	22
minC	10766	12	10	17
edd	10633	14	7	6
empty	10632	4	9	6
rsxA	10613	6	13	6
add	10583	14	10	3
panD	10568	18	13	3
yfiM	10542	4	5	4
ycgV	10461	6	8	14
yfgC	10356.5	8	8	19
ycjY	10291	4	2	17
ybdB	10275	6	2	11
ymiA	10249	24	1	21
wcaI	10217	8	1	2
sucA	10082	2	9	23
creA	9839	14	4	21
argB	9826	18	12	21
yqcC	9772	6	5	11
btuE	9553	14	10	14
atoA	9328	14	7	10
sohA	9173	4	3	7
ygaD	9153	6	3	20
yeeP	9078.5	24	15	21
eutJ	9031	8	13	6
yaiS	8903.5	4	6	8
wcaK	8797.5	8	2	19
ycbL	8698	6	6	6
yfdX	8661	4	11	21
ryeF	8639	24	1	18
nrdE	8585	14	6	9
ybgS	8516.5	4	12	18
ycaK	8506	8	4	3
empty	8455.5	4	8	21
empty	8339	18	14	5
yafU	8277	8	14	8
puuD	8169	6	6	16
empty	8126.5	12	14	8
empty	8086.5	20	14	22
yegJ	7938	22	15	21
ppiB	7892.5	16	7	7
oxyS	7855	24	7	16
yadS	7842	6	5	4
mrcA	7767	4	9	11
gdhA	7694	12	3	13
ryiA/glmZ	7671	24	7	18
istR12/istR	7613	24	3	19
empty	7524.5	8	14	3
empty	7469.5	4	7	13
ydgG	7359	6	6	10
cheA	7345	2	3	22
yraH	7092.5	10	11	21
relB	7038	14	2	17
yoeI	7037	24	12	4
uspE	6983	6	15	22
rstB	6935	2	13	20
micC	6700.5	24	5	20
yifL	6410	18	5	21
empty	6322	2	16	23
ybiJ	6276	4	4	20
yohK	6228	6	9	2
sgrT	6107.5	24	5	10
yceH	6106.5	4	8	9
empty	6077	18	14	21
rusA	6064.5	16	2	15
recJ	6054	14	14	9
ryhB	6018.5	24	5	18
hcaF	6015	14	5	12
chbB	5965	14	4	16
glpQ	5927.5	12	14	12
ymjA	5874	4	12	15
recG	5851	16	2	18
yehM	5840	4	10	3
yeeV	5809.5	22	5	21
ydfB	5714.5	24	1	6
yjhG	5599.5	10	10	6
ycbC	5561	6	3	23
empty	5548	2	3	14
empty	5370.5	4	2	14
cspH	5329.5	22	12	21
empty	5307	8	14	19
nrdG	5301	14	12	11
ykgJ	5248	4	2	6
ypdF	5153.5	4	5	3
menB	5140	22	13	16
dsbB	5108	18	13	16
secB	5102.5	12	16	2
argA	4991.5	12	13	17
yqeA	4959.5	12	8	16
yaaA	4936	8	5	20
ilvE	4934.5	12	9	21
ssrS	4934	24	10	14
yhjR	4912	10	3	20
ydaQ	4892	20	15	20
moaA	4745	2	12	15
corA	4693	14	14	22
yhdJ	4641	18	14	19
frvX	4611.5	4	3	9
empty	4602	18	10	22
cysM	4591	12	1	17
ybgF	4549	6	11	12
omrB	4529.5	24	5	16
yfcR	4529	4	13	19
empty	4445	14	14	16
rspA	4438	16	6	6
ynaA	4315.5	8	15	5
mokB	4231.5	24	9	12
ybeU	4177	4	8	16
yejL	4079	6	3	7
gudX	3997.5	12	4	16
yghZ	3944	10	9	11
hcp	3774	18	13	7
ycaQ	3759	22	7	19
yphH	3671.5	20	4	23
empty	3635	18	11	24
ydaT	3629	4	16	17
csrC	3627	24	1	20
ydjJ	3627	8	6	13
yfeC	3579.5	4	15	21
hsdS	3530	10	16	18
empty	3522	2	8	17
ylcG	3490.5	20	12	22
poxA	3488.5	22	14	19
empty	3467.5	4	4	5
umuC	3451.5	10	8	14
empty	3447	6	9	18
ninE	3424.5	8	3	14
ylcH	3416	24	3	4
fliY	3401.5	12	6	3
empty	3396	18	1	9
yehS	3372.5	4	2	5
hokD	3341.5	24	12	6
ybgH	3314	6	3	6
sapB	3297	14	4	10
micF	3220	24	3	11
empty	3206	18	8	22
cobT	3195	12	5	10
purH	3186	22	6	9
ydcK	3143	4	14	21
cysQ	3139	14	9	15
rcsD	3110	8	1	6
yjdJ	3087	10	12	19
empty	3086	12	9	11
yqjA	3086	10	11	19
ykgC	3080	18	13	10
yhhJ	3028	18	14	14
ybgI	3026.5	22	7	13
tdk	3013	14	13	13
ydaL	2938.5	4	8	17
cadA	2911	14	7	15
ymjC	2907	24	5	8
yejE	2902.5	8	13	4
ybdM	2902.5	4	14	14
yohM	2889	8	13	2
dcrB	2876	18	6	16
yjhF	2770.5	10	8	6
prpR	2747	2	10	20
yciN	2740	4	8	15
yjgF	2737.5	22	14	4
yegE	2690	6	6	13
ygjQ	2684	10	5	19
ypdE	2648	8	13	16
sibABCDE	2642	24	12	12
hokD	2641.5	22	13	7
kbl	2634.5	12	12	20
empty	2629.5	4	8	20
yjiS	2628.5	10	4	10
ilvM	2610	12	7	21
argT	2608	22	6	13
ycbV	2583.5	20	13	10
yieF	2570	10	8	3
rybA	2529	24	1	17
citT	2528	14	14	21
yebO	2519	4	5	20
empty	2512	6	5	20
xerC	2503	22	7	3
ppdB	2503	20	14	4
ygeN	2491.5	20	10	6
rfe	2489	12	14	11
tpke70	2476.5	24	13	20
miaA	2460	16	4	13
yggR	2453	16	4	3
yjiN	2440.5	10	14	8
pheA	2438	12	7	17
yjbO	2433	18	2	22
yajB	2425	4	4	10
yoaI	2414	24	5	4
yhjK	2350	18	14	12
ybcD	2349	8	9	5
yeiP	2339.5	20	14	17
bcsA	2332	18	10	12
ykfG	2308	6	8	9
dedA	2305.5	8	9	16
amiA	2301	12	12	7
ygfO	2300	16	9	21
aroE	2242	12	9	19
yebF	2199	8	12	13
gatC	2198	14	14	18
rsxC	2181	22	7	11
empty	2167	2	3	11
pyrB	2166	14	2	13
yhaL	2149.5	24	7	14
ydaM	2144	20	13	20
htrL	2092	18	10	8
dinI	2091.5	10	4	14
rfaC	2090.5	22	3	20
yfjT	2079	8	10	19
yggE	2068	10	5	7
ldrABC/rdlABC	2043.5	24	9	4
yfdG	2042	6	1	9
essD	2028.5	8	11	5
rydC	2016.5	24	15	23
ynhF	2013	24	3	10
yacH	2012	6	1	13
yddM	1992.5	22	2	18
yggH	1992.5	10	9	9
empty	1984.5	4	6	5
eutE	1967	14	1	12
empty	1954	6	8	22
rffC	1951	10	8	5
thiG	1943	18	8	21
yjcO	1930	10	12	17
ygfT	1928	18	4	11
empty	1922.5	22	14	20
yjeJ	1914	10	4	21
yeeN	1895	6	13	16
yhbT	1884	16	4	5
yqcG	1881.5	24	15	22
empty	1881	6	14	8
ruvB	1879.5	8	6	23
yeaQ	1869.5	22	13	11
yjcE	1869	10	4	17
frlR	1826	18	8	18
ompX	1818.5	22	11	4
ybhA	1797	8	3	17
yaaU	1767.5	10	12	20
ytjB	1766	10	2	12
sbmC	1758	10	12	16
yggX	1757.5	10	11	9
ygbT	1753	4	7	10
rfbX	1735	12	6	7
yciW	1731	20	7	20
ychN	1721	6	12	14
yrbF	1705	16	5	2
ybgD	1693.5	12	15	20
sodC	1671.5	8	4	6
ygiZ	1669	10	3	13
gcvH	1665.5	12	12	16
yagE	1662	22	11	13
ycfT	1658	4	2	11
mcrC	1650	22	6	6
yhhW	1646	8	3	20
yqhA	1621	22	5	10
ybbS	1618	14	2	15
alkB	1610	10	16	16
fecC	1608	16	3	5
yohO	1605.5	24	7	4
uidC	1601	18	9	4
clpB	1588	22	3	6
yagI	1587.5	22	7	15
nikE	1574	16	5	8
menF	1566.5	16	15	22
betA	1562.5	12	14	15
yhjH	1559	16	6	16
yidL	1550	22	8	9
rfaZ	1543	22	5	20
yrbL	1517.5	10	5	4
ymcA	1516	8	12	3
empty	1513.5	8	10	10
yiaB	1492	18	6	10
citC	1490.5	16	9	14
recC	1489.5	22	2	9
phnB	1489	14	2	21
hofB	1476.5	10	4	22
dhaL	1475.5	20	15	18
amiC	1469	18	4	9
gspL	1462	18	2	20
rtcB	1457.5	20	14	18
ptr	1443	4	5	5
sgbE	1431	22	7	22
potG	1425.5	22	6	16
empty	1420.5	4	9	21
yagN	1402.5	8	4	10
ppiA	1389	16	12	9
yjcH	1384	10	10	17
yfdZ	1378.5	8	9	6
yfdE	1373.5	22	10	19
empty	1372	8	2	11
ygeI	1371.5	20	4	6
yfiR	1369.5	4	9	4
empty	1364	4	4	11
gcl	1363	12	2	6
empty	1349.5	20	8	22
empty	1342	4	14	16
ybgT	1333.5	24	1	14
dusB	1333.5	10	13	6
ynfL	1319	2	2	18
ydeE	1317	6	10	20
empty	1311	8	14	10
ycbU	1303	4	10	22
nudF	1296.5	10	13	13
ldcC	1270	12	6	4
ypdD	1261	16	3	15
yrdB	1242.5	10	3	8
empty	1237.5	4	8	14
holD	1232	10	8	20
empty	1214.5	8	2	21
ygcS	1209.5	22	8	22
ybaX	1208	8	3	13
ykgO	1204	18	9	10
yqgB	1199	24	15	6
srlB	1162.5	16	9	19
metC	1156	12	5	19
empty	1150	4	5	10
pntB	1145.5	12	16	8
yfcS	1145	22	11	5
ycfJ	1141.5	22	11	9
yaiX	1140.5	8	5	11
yihQ	1139	10	2	9
ybdD	1132.5	4	12	14
yjgA	1129.5	10	12	4
mdtB	1121	22	3	13
yqjD	1114.5	10	13	19
yaeF	1108	20	9	21
yggS	1104.5	22	3	10
actP	1092	10	8	17
yjcD	1087	10	2	17
yfiE	1081	8	7	8
argK	1080	22	8	13
ygfF	1075	10	15	5
rspB	1065	20	14	20
nrfB	1035.5	16	12	20
empty	1009.5	4	6	15
ydaE	1008	4	12	17
yobF	1006	22	3	4
yceB	1000	4	6	9
bfd	999.5	22	6	5
dinQ	993.5	24	1	12
omrA	993	24	3	16
ydaC	978	4	10	17
yhaV	974	10	9	21
yoeE	973	8	7	3
empty	973	16	12	7
murI	959.5	24	14	21
empty	959	6	13	11
empty	952	4	11	7
yghB	950	18	7	13
cheY	948	2	15	20
ygjV	943	10	9	19
ycdR	930.5	20	12	10
yhhL	927	18	8	16
ybcH	924	4	4	14
gcvA	922	22	9	6
kdsD	898	10	13	2
empty	893	8	8	10
empty	891	10	14	4
ygjG	890	18	2	17
empty	882.5	20	4	15
gpmA	882.5	24	5	6
fimA	877.5	12	2	15
creD	875.5	16	13	5
empty	870	6	9	10
tag	868.5	20	10	20
priC	866.5	10	12	12
srlR	855	2	13	19
metQ	854	8	3	22
yqhG	851	20	5	13
malK	849.5	16	5	1
empty	849	6	3	11
fepE	833	12	1	3
kil	829.5	22	5	7
oppF	828.5	12	14	17
yfcI	818	4	7	19
yjhR	816.5	10	4	8
ybjD	797	4	4	22
manY	795	22	10	11
empty	785	2	2	23
stfR	783.5	8	5	7
ybcJ	779	20	9	4
rpsF	776.5	16	6	13
wbbK	775.5	22	9	21
empty	772	16	10	3
polB	771	22	10	9
asnA	767	12	5	21
yjaB	763.5	10	6	13
ryeA	759.5	24	5	23
damX	757	10	3	12
hybA	755.5	22	4	5
lacY	754.5	22	14	9
yieH	747	10	12	3
garR	738	18	14	17
ydgU	732	24	1	10
prlC	722.5	4	3	11
yehW	718.5	8	15	2
empty	715.5	16	6	17
sgcR	715	16	10	17
ybhF	707	18	7	14
yicE	707	16	13	10
empty	703	20	5	7
prfH	699.5	16	1	7
dgsA	698.5	16	8	15
mdtF	695.5	10	7	18
dppF	690.5	16	11	8
empty	690	12	14	13
yjiW	686	22	13	14
wbbI	682	22	11	21
trpC	679	16	11	16
empty	678	6	4	13
rfaB	675	22	7	20
metE	675	12	13	21
ykfC	671	22	12	14
ycaJ	670.5	8	11	21
yiaJ	670	10	7	22
empty	668.5	8	14	13
ecnAB	664	24	12	22
yaiC	654	8	11	11
yijP	652.5	10	12	11
yihR	640	10	4	9
afuC	635.5	16	9	12
sufI	628.5	10	11	11
ycgL	627	6	6	14
empty	624	18	15	8
yeiU	622.5	22	15	13
potE	621	14	10	23
fliH	620.5	16	15	20
ompL	616.5	10	16	7
yihT	611.5	10	6	9
yagM	609.5	8	2	10
phoE	606.5	12	1	20
yraP	606	10	3	23
xylH	605	16	7	10
empty	602	6	10	9
spr	596	12	8	7
yffH	587	6	10	21
ybjH	585	4	12	20
luxS	580	6	13	19
kdpF	579.5	24	9	2
empty	578	20	5	5
bacA	578	22	14	17
empty	576	16	7	2
empty	571	8	8	12
alkA	565.5	10	14	16
rplD	561.5	24	2	14
ybaZ	559	8	7	13
msrA	555	16	8	17
hyaC	551	14	3	21
mhpC	549	16	11	12
emrA	547	16	8	10
empty	543	8	3	15
tfaE	534	18	5	7
ymgF	531	8	6	18
ygcK	523.5	20	2	18
sstT	523	10	7	19
yfiB	522.5	8	11	8
empty	519.5	4	9	18
empty	519.5	20	10	22
ydcN	511	6	14	18
empty	505	16	7	12
yegK	493.5	22	1	23
yeeR	489	8	4	15
mfd	486.5	10	6	14
sgbH	485.5	12	8	20
ybfP	476	8	4	14
hycI	470	4	15	3
yhhT	469	18	2	16
xylG	468	16	5	10
yadM	465.5	22	7	17
ybgE	454.5	4	10	18
yjbD	452.5	10	10	13
nirD	448	14	3	20
hflC	445.5	4	3	13
yadB	440	8	1	22
gntR	433.5	20	11	19
ddlA	431	12	3	20
slyD	427.5	16	10	9
astC	422.5	22	5	16
norR	422	22	4	22
uspA	422	16	14	12
rimI	419.5	16	14	13
cspE	418	22	4	17
yeaJ	411.5	20	2	9
phnP	408.5	12	8	22
yeaP	407.5	20	4	9
ybaV	403	8	1	13
empty	397	18	10	16
dadA	396	12	8	8
ykgM	395	18	11	10
azoR	392.5	22	4	7
zntA	390.5	4	5	11
yfhQ	380	8	1	8
ybfD	378	20	2	14
ogrK	376.5	16	2	8
ydaS	374	8	4	20
yhfS	374	10	15	10
yifB	372.5	10	6	5
carA	369.5	22	6	7
yhdH	367.5	10	9	6
serA	367	12	3	19
ydhC	365	6	2	22
yfaE	364	6	15	16
fpr	359.5	12	12	22
hybE	359	22	2	5
yifE	359	10	4	5
ubiX	358.5	24	9	8
empty	348	10	7	20
ydhY	347	6	6	22
yecD	345.5	20	6	11
empty	343.5	8	10	3
yafK	338	6	7	15
yieK	331	18	2	6
yfcQ	331	22	9	23
empty	330	4	2	23
ynbE	329.5	4	16	19
yeeH	325.5	24	11	2
empty	323	18	5	10
eaeH	320	18	7	7
lrhA	314	22	1	6
yeaA	307	6	5	22
yqiJ	302	10	7	15
empty	299.5	22	7	21
dgoD	298.5	20	5	17
yijD	293.5	10	14	11
aroP	292.5	10	6	22
hcaE	291.5	8	3	8
ydhZ	290	22	11	19
ybeX	289.5	8	11	15
dgoA	284.5	20	3	17
ypdB	283	6	14	19
aat	282	16	13	7
modF	278	16	11	14
sgcE	275	20	7	11
empty	273	18	5	11
yihD	270.5	10	4	7
ygcQ	269.5	20	6	4
yfcU	268.5	22	13	5
empty	267	4	8	2
tauA	263	16	13	12
empty	262.5	8	10	15
thiH	262	12	3	18
yoeA	260	22	12	10
yjeK	257	10	6	21
yhgF	255	16	12	14
uspF	250	22	7	7
dmsC	250	14	13	19
ymfN	245.5	22	9	19
tfaS	241.5	22	2	12
dksA	239.5	8	10	21
yghT	237	10	5	11
bax	234.5	10	5	22
yjeN	230.5	10	8	21
sgbU	228	18	2	10
yohH	226.5	20	10	17
ybhJ	226	20	7	8
ybaK	224.5	8	15	13
fecD	221.5	16	14	22
phnM	214	20	8	20
nfrB	213.5	16	12	21
yjfF	212.5	20	5	3
atpH	211.5	24	5	12
amiB	211.5	16	10	22
nfrA	211.5	8	14	15
empty	210.5	20	7	22
thiE	210	12	5	18
yfbT	208.5	20	8	19
empty	205	22	11	3
rem	203	22	11	7
wcaD	202.5	12	11	10
fhuD	199.5	10	12	22
ynfM	198.5	8	2	9
yodB	198	20	6	13
empty	196	4	13	18
entA	195.5	22	7	16
tyrB	195.5	12	15	23
narJ	195	14	1	23
htpG	193.5	12	2	17
yjeH	190.5	10	2	21
yiiG	190	10	12	9
empty	188.5	16	2	9
ycaL	188.5	8	3	23
nirB	185	14	1	20
flhC	182	12	4	3
ampH	181	22	4	21
pldA	174.5	12	2	22
guaB	173	18	2	7
yebT	172	8	15	14
nrfA	171.5	12	14	22
empty	170.5	16	6	5
narU	166	20	2	22
empty	165	2	3	13
yihL	163.5	10	10	7
ykiB	162	18	3	12
yhdP	162	20	4	12
ybjP	161.5	8	2	17
flhE	160	22	9	18
yfhH	157	6	10	23
ybgQ	156	20	3	8
ybiS	153.5	8	7	19
yddK	153	8	4	22
fabR	152	18	1	23
narQ	150	2	9	24
cdaR	146	20	5	21
empty	146	6	11	3
djlC	145.5	24	7	13
ryfB	145.5	24	15	8
dgoR	143	20	1	17
yecE	138	4	7	22
ycfQ	137.5	20	3	16
ygbF	136	20	2	4
yccW	136	8	9	23
gltI	134	18	3	14
cls	133	8	10	2
fixA	132.5	22	2	19
emrB	132.5	16	10	10
yebB	127	20	4	11
yjiG	126.5	10	8	8
yehC	126.5	22	9	5
pbl	124	20	6	6
ybcK	123.5	8	6	12
setB	122.5	22	5	23
yodD	121	20	2	13
treB	120.5	16	13	3
yadD	120	20	1	21
tus	119.5	10	14	14
empty	117	8	1	15
empty	116.5	20	9	19
empty	116	18	2	12
empty	114	22	6	14
rhtB	112.5	20	7	15
tatD	111.5	20	3	15
ycdK	110	6	7	18
yeeU	109.5	22	3	21
ykgI	109.5	20	15	23
ycgH	107.5	20	5	18
yfdQ	106.5	4	5	21
eutL	105	4	9	23
ydeH	104.5	22	5	11
fbaB	104	20	6	15
tldD	100	22	8	15
pepB	100	4	9	3
yejG	99	4	1	15
yijF	98.5	10	10	11
csgB	97	12	5	22
empty	96.5	8	1	23
yfbJ	96	20	6	19
ydjR	95.5	24	9	6
recO	94	20	6	24
atpA	93.5	24	3	12
empty	93.5	4	16	3
empty	93	20	4	24
empty	91	6	2	2
yqiG	89	20	2	12
apt	87.5	22	10	7
yhgA	87.5	10	13	12
ytfL	87.5	10	16	2
pspD	86.5	16	12	2
hisQ	86	22	4	13
yehU	86	20	4	17
empty	85	8	3	21
glpR	84.5	20	10	18
yjjN	84	20	3	9
ymfJ	83.5	8	12	16
yfeY	82	4	5	23
flgL	81.5	22	1	18
sapF	81.5	12	2	19
prpE	80.5	22	2	7
arsB	80.5	16	4	16
hybB	80	18	2	15
yfeK	80	4	3	23
recN	79.5	20	10	24
yncL	79.5	24	15	2
empty	79	6	11	23
mviM	78.5	22	3	7
sufD	78.5	22	11	11
yohC	77.5	20	8	17
feoA	77.5	16	11	4
yhdW	77	18	1	17
galP	76	18	3	13
ydcZ	74.5	4	10	23
yneF	73	22	4	18
empty	73	8	13	17
mdtI	72	22	1	4
ycbR	72	12	1	22
hcaR	72	6	2	1
yddJ	72	8	2	22
ycgY	72	8	10	18
xerD	72	20	16	24
ymdC	71	20	5	14
ykfF	70.5	20	3	23
atpD	70.5	24	13	10
empty	70.5	8	15	10
empty	69.5	20	6	14
yphG	67.5	20	2	23
mgtA	67	16	15	3
exo	67	18	16	7
ycjD	66.5	20	2	16
yqeH	66	20	16	4
yagS	65	6	16	9
yjgK	64.5	20	7	3
empty	64.5	12	12	11
yqiB	63.5	10	11	13
hyfI	63	20	8	10
yfhL	62.5	8	5	8
yodC	62.5	4	11	24
yehT	62	20	2	17
citG	62	8	7	14
ycgG	61	20	3	18
metH	61	12	9	23
ybfE	60	22	2	16
fucI	60	22	8	3
yjhT	59.5	22	2	6
empty	59.5	20	4	13
yabP	59.5	20	8	16
empty	59	4	14	18
xdhC	59	16	16	10
hflK	58	4	1	13
yfeD	57.5	4	1	23
glcE	57	20	3	13
ychE	57	22	3	15
yfeN	54.5	22	3	2
marA	54.5	20	4	3
ycbY	54.5	8	5	23
leuS	53.5	24	12	3
cheW	53	12	2	21
yiiL	53	22	3	14
ryfD	53	24	11	1
ybaO	52.5	8	7	24
yrdA	52.5	22	8	4
csdA	52	8	5	12
empty	51	20	5	15
empty	51	20	8	21
sdhC	50	2	1	23
chiA	49.5	12	2	20
mdoB	49.5	20	5	9
yecN	49.5	20	8	11
cysB	49.5	24	9	5
rhtC	49.5	20	9	15
cynX	49	10	6	24
ygbI	49	8	7	10
empty	48.5	20	3	5
nadR	48	20	4	10
epd	48	22	14	3
empty	47.5	8	2	8
yqjC	47	18	10	17
yhdX	47	18	16	19
yggT	46.5	10	1	9
empty	46.5	20	5	19
glnQ	46	14	10	2
nei	46	14	15	11
ybhH	46	6	15	12
eutP	45.5	4	1	2
yegU	45	6	3	2
caiD	45	14	7	1
yebQ	45	18	9	24
empty	45	2	13	24
yidZ	45	2	14	16
hypA	45	14	15	14
yjiE	45	2	16	16
ribD	44.5	24	2	2
yneK	44.5	4	12	2
ymgG	44	20	7	18
ygdK	44	6	15	19
pinH	43.5	22	8	23
yciE	43.5	4	16	13
yncJ	43	4	4	23
leuB	42.5	22	2	14
yjaA	42.5	22	5	14
tisB	42.5	24	7	2
yjgZ	42	18	1	3
yeaD	42	22	1	9
modA	42	20	6	18
umuD	42	2	6	24
yjbC	42	10	8	13
empty	42	6	9	21
udp	41.5	22	4	9
ygfK	41	18	2	11
phnE	41	20	6	22
stfQ	41	8	7	7
eutH	41	14	15	10
pstB	41	2	16	11
cpdA	41	16	16	15
empty	40	22	2	4
yihF	40	18	10	2
yjjJ	40	10	16	10
htpX	39.5	4	5	1
ylaC	39.5	20	5	4
caiA	39.5	22	16	5
sgcX	39	20	2	10
moaD	39	12	13	6
ybgO	38.5	20	1	8
nlpC	38.5	12	10	1
ydfE	38.5	22	15	2
ilvN	38	12	1	21
yraN	38	22	7	10
yfaV	38	16	11	22
nudH	38	6	16	4
ydcI	37.5	20	5	24
fecB	37.5	16	16	22
rep	37	8	4	23
pbpG	37	20	6	17
asr	37	22	6	18
yobH	37	18	7	24
yciI	37	6	13	1
rrmA	37	16	15	9
purL	37	14	16	7
yegT	37	14	16	18
eutT	36.5	4	13	23
empty	36	18	3	18
yhbQ	36	10	9	23
empty	36	6	11	24
yoaB	35.5	20	6	9
malP	35.5	22	8	5
yfjO	35.5	20	16	23
cusS	34.5	20	1	6
yrbA	34.5	16	10	5
imp4213	34	24	14	2
mpl	34	12	16	13
icdC	33	20	1	18
yeaL	33	6	13	23
ycdL	32.5	20	1	14
spoT	32.5	24	4	6
empty	32	18	1	4
yoaH	32	4	1	20
speC	32	18	2	13
empty	32	6	13	13
rmf	32	16	15	7
empty	32	18	15	15
empty	32	20	16	22
kbaY	31.5	16	11	23
glcF	31.5	22	12	6
mdoC	31.5	4	16	7
gidB	31	22	1	3
elaC	31	16	1	24
empty	31	6	5	1
csiR	31	16	8	1
yoeB	31	18	12	1
yjeI	31	18	12	24
icd	31	2	15	2
ygfI	31	20	16	6
bglF	31	14	16	20
sufA	30	6	1	22
cueO	30	22	9	3
yceA	30	6	16	10
yciQ	29.5	20	5	20
npr	29.5	16	11	2
empty	29.5	8	11	17
citF	29	18	1	14
thrA	29	22	1	16
yjiD	29	20	7	7
agaW	29	18	9	15
empty	29	4	10	1
ybbB	29	6	15	10
maa	29	14	15	17
ydcT	29	14	16	10
empty	29	6	16	15
tatE	29	14	16	21
murP	28.5	8	5	18
empty	28	18	5	2
yibI	28	22	15	12
imp-DAS+4-kan	28	24	16	18
yhgG	27.5	22	1	12
ydhT	27.5	4	1	16
alsA	27.5	22	2	15

## Sheet: RT LB0
gene name	clone average CPRG measurement	plate	row	column
empty	487124	18	1	9
metL	304844	16	4	20
empty	137484	4	13	9
glmS	76803.5	24	8	11
empty	74663.5	4	12	9
rffH	63242.5	12	6	13
ygeW	59691	18	14	9
empty	42553	4	5	10
gpmI	38792.5	2	9	12
empty	36650	6	14	21
ssrS	36585	24	10	14
tatC	36037	16	4	11
ybgF	32266	6	11	12
dcrB	31936.5	18	6	16
ycgR	31346	4	6	13
cysM	31205	12	1	17
dapF	30128.5	24	5	14
rffM	28310.5	12	8	13
glpQ	27876	12	14	12
empty	27782.5	12	12	18
rcsF	27572	12	13	18
empty	25728.5	4	7	15
ydfD	21835	4	7	12
surA	21633	16	14	17
dnaK	21485	12	10	15
metJ	21140.5	2	7	11
empty	21014	4	10	15
mrcB	20474	2	4	20
ygeY	20178.5	4	7	5
envC	20063	20	14	8
lpxA	19526	24	12	13
ygaR	18779	4	5	8
cpsG	18412	12	8	12
ydfA	18408.5	4	3	12
yghF	17666.5	18	6	13
ycdX	17609.5	6	13	20
empty	17459	4	13	17
ompA	16843.5	2	10	8
ydfC	16685	4	5	12
ampD	16143.5	16	16	17
ybaE	16052.5	8	5	13
ycjW	15585	14	12	15
ygfA	15242.5	20	5	11
rffT	15191.5	20	13	15
gcvH	14878.5	12	12	16
pepN	14760.5	2	14	22
pdxJ	14614.5	12	15	12
rffD	14324	12	2	13
ydcK	13604	4	14	21
empty	13479.5	18	5	10
ydhD	13393.5	6	14	20
ivy	13274	8	13	12
yfdG	12957	6	1	9
empty	12871	6	3	11
sgbU	12745	18	2	10
yaiS	12613	4	6	8
empty	12586.5	18	10	14
ygiQ	12435	20	7	13
empty	12340	18	3	11
empty	12336.5	4	7	9
yiiS	12139.5	10	4	11
pepA	11984	4	5	13
xylR	11886.5	14	15	22
yihA	11717.5	24	6	18
yfcR	11576	4	13	19
relA	11551	14	10	17
fabZ	11435.5	24	6	5
yecG	11021.5	16	14	6
empty	10925	18	12	11
hycG	10856	14	9	14
lhr	10743.5	2	10	18
hydN	10723	14	5	14
empty	10684.5	4	12	16
wcaF	10647.5	14	13	6
yeiL	10404.5	4	13	13
sufB	10275	20	14	5
imp4213	10213.5	24	14	2
ycfM	10073	20	15	14
flgH	10020.5	20	11	14
rbn	9966	14	4	11
tolB	9847.5	18	5	14
yebW	9843	20	2	11
ydaN	9703	6	2	18
serC	9691.5	12	5	7
empty	9450.5	4	9	18
garR	9317	18	14	17
ymfQ	9264	4	14	11
ycfT	9224	4	2	11
empty	9026	6	5	13
mdtD	8922.5	6	12	13
fadE	8831.5	20	15	21
empty	8710	8	8	15
frvX	8622.5	4	3	9
yciC	8574	4	14	13
fkpB	8532	20	2	20
yciM	8456	6	2	16
ygfU	8405.5	18	6	11
rfbX	8401.5	12	6	7
dsbG	8390	16	5	14
empty	8198	4	4	19
ycgK	7939	4	4	13
empty	7865.5	12	7	15
empty	7851.5	4	14	16
argT	7842	22	6	13
yaeJ	7717	8	3	9
empty	7620	18	4	4
mhpE	7582.5	14	9	17
kduI	7559.5	14	7	16
ybeR	7556.5	4	4	16
empty	7507	8	12	8
pntA	7498	12	2	10
yadR	7458	24	4	20
mdaB	7413.5	10	5	13
rfe	7290.5	12	14	11
wcaA	7236.5	2	6	13
ydeJ	7052.5	6	13	18
ydiP	7052.5	6	14	22
uxaA	6995	14	11	18
nlpI	6903	10	15	23
fimI	6676.5	20	3	7
gshB	6676.5	12	15	14
htgA	6618	18	5	8
ydgT	6553	4	3	14
yfjL	6507.5	4	3	6
yneJ	6503	8	8	7
pin	6463	16	9	16
empty	6395.5	4	5	18
rzoD	6388	24	7	11
ydeA	6356	14	2	14
yfbG	6317.5	16	3	11
lpxC-kan	6250.5	24	14	6
smg	6246.5	10	5	8
ppiB	6194	16	7	7
yafM	6134.5	6	5	10
yaiB	6082.5	8	9	11
nudD	6056.5	20	12	13
empty	6022.5	20	5	7
emrD	5985	18	14	6
mhpC	5935.5	16	11	12
yhfK	5926.5	18	12	18
mtgA	5877.5	12	4	9
ycaO	5804.5	6	6	11
uspG	5746	8	5	14
hyfF	5719.5	16	13	11
empty	5635.5	6	8	13
rydB	5633	24	3	21
pal	5603.5	2	12	4
yebO	5556.5	4	5	20
ykgM	5489.5	18	11	10
ydiY	5471.5	4	11	16
recB	5465	14	10	9
ychH	5397.5	4	8	13
murE (D3A)-kan	5322	24	16	6
ydaE	5272	4	12	17
ynfB	5265	4	9	12
ycdO	5237.5	6	7	16
yfbS	5159.5	6	14	17
soxR	5125.5	2	5	15
ppk	5105	2	8	19
mipA	5101.5	2	12	11
dppD	5069	16	13	8
yhhX	5058.5	10	3	14
lpxC (G210S)-kan	5003	24	14	8
ymfT	4989	20	13	16
yfaQ	4964.5	4	5	15
nhaR	4926	2	5	13
yhjR	4899.5	10	3	20
glgS	4897.5	2	14	5
kdgR	4879	14	3	6
ydgI	4876.5	14	4	14
hofQ	4869	2	14	13
yaiO	4865	4	2	8
ybjM	4855.5	8	14	14
ydaU	4838	4	2	19
rzoR	4836	20	3	19
rseB	4717.5	16	14	15
hrpA	4697.5	2	10	15
ygcJ	4695.5	8	14	6
abrB	4635.5	24	5	7
ycdZ	4625.5	20	3	14
glpC	4619.5	14	13	10
rbbA	4603.5	18	12	14
cutA	4593.5	12	12	13
afuB	4586	8	11	9
atpF	4581.5	24	7	12
yaiC	4578	8	11	11
rpsF	4565.5	16	6	13
yliF	4563	8	13	19
tdcA	4561.5	2	11	15
empty	4497.5	2	2	17
ygiP	4443	14	14	17
rhtC	4398	20	9	15
ybgC	4348	6	8	5
ydcN	4332.5	6	14	18
rimI	4318	16	14	13
empty	4301.5	4	11	14
nlpD	4269.5	4	1	5
yhhZ	4267.5	10	7	14
ycgH	4233	20	5	18
tauD	4221	8	15	22
gcvT	4217	12	14	16
tig	4183	8	14	21
sdiA	4150.5	2	11	19
cusF	4105.5	4	6	14
mokB	4073.5	24	9	12
yeeP	4056.5	24	15	21
sodC	4040.5	8	4	6
alx	3997.5	18	8	17
empty	3978.5	18	5	17
yfdK	3931.5	4	15	19
ygfT	3930	18	4	11
yqhA	3925.5	22	5	10
yfbK	3914	6	5	7
empty	3864.5	18	9	11
dgoD	3863	20	5	17
citC	3859	16	9	14
envZ	3850	2	4	19
nuoJ	3825.5	2	5	8
ydaY	3821	4	8	19
ydfR	3813	4	13	10
galR	3805.5	2	5	7
yhiQ	3803	18	6	14
yhiL	3786	18	9	17
holE	3729	10	2	16
gspL	3707.5	18	2	20
csrB	3690	24	11	15
fliP	3679	12	14	5
ybcO	3657.5	4	14	12
ldcA	3652	2	8	24
ydgU	3644	24	13	17
empty	3619	8	3	3
uxaC	3560	14	13	18
yihE	3514	18	9	21
yaiX	3506.5	8	5	11
lldD	3461	2	8	9
Spot42/spf	3433	24	11	18
flhC	3432.5	12	4	3
empty	3423.5	8	8	9
yegE	3416.5	6	6	13
yfiA	3406	6	4	9
glnA	3372	12	15	21
ycfL	3368.5	4	10	9
amyA	3352	14	11	6
yfjK	3340	4	1	6
hisG	3323.5	12	7	13
yagX	3319	20	10	16
thiF	3289	16	8	20
ydiV	3280	4	9	16
sodB	3245.5	8	2	6
ygjG	3221.5	18	2	17
rihC	3214.5	14	5	7
empty	3212.5	6	11	7
recC	3203.5	22	2	9
yliH	3200.5	20	14	16
frvR	3196	18	15	21
empty	3181	8	13	10
yojL	3179.5	18	2	5
empty	3157	18	11	22
srlA	3116.5	20	9	11
fliH	3115.5	16	15	20
tnaA	3112.5	16	10	18
focB	3109.5	16	9	17
plsX	3108	18	9	16
glcD	3102.5	12	4	18
IS102/isrC	3092.5	24	5	21
ygeM	3088.5	18	10	9
polB	3081	22	10	9
gltI	3072.5	18	3	14
yjjP	3069.5	20	9	9
ypdE	3064.5	8	13	16
cmtA	3061.5	16	11	21
yhaO	3057.5	18	12	17
yjcO	3041	10	12	17
empty	3034.5	16	14	4
yaeF	3028.5	20	9	21
rpsT	3021	24	13	9
yfbL	3005	6	14	5
agaC	2997.5	16	15	23
yraK	2985	10	13	21
yafL	2977	8	12	6
yheU	2976	10	3	10
yodB	2942	20	6	13
empty	2935.5	18	4	3
yfjR	2928.5	8	13	8
ydaM	2925	20	13	20
ygbI	2921.5	8	7	10
ygbT	2908	4	7	10
ybdO	2899.5	2	13	17
ydaC	2893.5	4	10	17
yrdB	2891.5	10	3	8
ninE	2854	8	3	14
gntX	2852	18	12	16
mepA	2851	4	3	3
ssuC	2837	18	13	14
empty	2818.5	8	2	11
empty	2814.5	18	11	4
dctA	2800.5	16	9	8
ppiA	2795	16	12	9
phoP	2783	2	3	20
yebA	2771	22	8	10
ygdD	2755.5	6	13	8
speE	2752.5	2	14	15
yeiI	2749	6	8	15
adk	2744	24	2	7
flhE	2742.5	22	9	18
gspO	2720	4	11	11
yhgA	2685	10	13	12
ygcG	2676	20	10	4
ydhL	2642.5	22	8	18
aspS	2632	24	2	11
djlA	2626	8	6	15
nrdH	2614.5	14	13	12
empty	2608	4	9	6
nanK	2607.5	18	8	19
ypfI	2598.5	6	7	19
abgT	2598.5	22	14	16
hybO	2591	14	13	16
empty	2586	18	14	5
ygeQ	2575.5	20	12	6
wcaB	2572	12	5	15
gudX	2553.5	12	4	16
yfcE	2552	20	10	19
ykfC	2550.5	22	12	14
elbB	2522	16	12	5
dut	2509.5	24	4	17
empty	2508	4	6	16
cmtB	2504	16	13	21
nanA	2502.5	12	7	19
pdxH	2499.5	24	7	8
yqiB	2471	10	11	13
rfaC	2468	22	3	20
empty	2461.5	18	6	9
degP	2460.5	2	6	20
IS061 (isrA)	2456	24	7	20
yfcI	2451.5	4	7	19
hypC	2440	14	3	16
argK	2432	22	8	13
cysC	2414.5	12	8	14
yqhG	2405.5	20	5	13
empty	2405	8	6	16
ygaM	2400.5	4	13	8
yhhP	2400	10	5	16
dld	2399	2	6	9
empty	2396	6	5	17
ccmF	2395.5	14	7	8
ysdC	2388	18	3	19
empty	2386.5	6	13	13
ymgF	2383.5	8	6	18
yahN	2343.5	22	5	15
pbpG	2315	20	6	17
artJ	2313	16	15	14
intQ	2304	18	9	9
yagE	2284	22	11	13
chaA	2282.5	14	8	8
hybC	2274	14	11	16
ndk	2258	22	12	9
gudD	2256.5	20	6	20
fepG	2255	22	2	11
yphA	2253.5	6	9	19
smtA	2244.5	22	9	16
yhhL	2242.5	18	8	16
recD	2241.5	22	16	7
yfcL	2238	4	9	19
yjbQ	2237	10	12	15
yghU	2213	18	14	13
glpR	2205	20	10	18
dacC	2197.5	2	8	22
metC	2196	12	5	19
crr	2178	16	15	15
ligB	2172	18	1	19
ycgV	2161.5	6	8	14
marA	2158.5	20	4	3
empty	2158	16	12	7
empty	2156.5	8	14	20
dkgB	2149.5	24	3	13
empty	2147	8	7	12
ykfG	2145.5	6	8	9
mhpA	2145	14	5	17
ylbI	2130	24	1	4
hsrA	2125.5	10	2	5
yqiC	2124	18	14	15
tauA	2123	16	13	12
fnr	2108.5	2	1	7
ycdQ	2107.5	6	14	10
yeiR	2101.5	6	10	15
yhgF	2084.5	16	12	14
wzxC	2080.5	14	1	5
yjhP	2076.5	10	14	6
trmE	2064.5	12	2	4
potA	2059.5	14	4	8
caiB	2058.5	22	14	5
yhjB	2052.5	10	13	18
miaB	2047	8	2	14
empty	2039	6	10	9
manY	2025.5	22	10	11
gnsA	2024.5	4	14	5
sibABCDE	2022.5	24	12	12
ydjL	2016.5	10	3	3
ynaK	2008.5	4	6	19
uxuR	2001	2	5	17
ybjP	1998.5	8	2	17
yheV	1997	16	6	7
ybiA	1996	4	2	20
slyD	1995	16	10	9
sraB/psrD	1992	24	5	11
yciT	1989.5	8	2	5
empty	1987.5	18	5	20
yceF	1978.5	20	13	14
glk	1977	2	5	10
ibpA	1966	16	4	14
empty	1964.5	8	3	15
rfaL	1961.5	12	10	9
ryhA	1961	24	3	18
purT	1957	14	4	5
yaiP	1956.5	4	4	8
empty	1943	12	1	18
yfgC	1921.5	8	8	19
ygiU	1905	10	13	11
vacJ	1901.5	22	5	8
yfbR	1899.5	4	3	19
mscL	1876.5	16	3	4
yhcB	1859.5	18	10	19
yhiF	1844	10	15	16
empty	1841	12	10	19
pdhR	1838	2	7	13
yfdN	1836	22	4	12
yggD	1831.5	10	13	7
ybaN	1831	4	12	10
ybhR	1827.5	20	10	10
djlC	1818.5	24	7	13
yhbU	1813.5	4	5	7
rybA	1804	24	1	17
chbB	1802	14	4	16
ybjX	1800	6	7	14
yliK	1793	14	9	16
tsx	1792.5	2	2	13
yadK	1788.5	6	7	13
yaaJ	1782.5	8	11	7
yhdE	1767.5	10	7	6
yagN	1755.5	8	4	10
empty	1750.5	18	14	22
yheN	1737.5	10	13	8
ydjI	1726.5	6	15	18
rluC	1722.5	16	3	9
nikE	1722.5	16	5	8
rsxG	1721.5	6	1	5
ygcF	1716.5	6	12	4
ybeL	1704.5	4	2	16
ygdB	1701.5	20	12	4
empty	1700	8	10	15
cheY	1695	2	15	20
tolQ	1692	16	2	23
yijF	1691	10	10	11
ligT	1689.5	18	11	8
menD	1685	18	4	5
empty	1673.5	18	7	6
recJ	1672.5	14	14	9
paaJ	1663.5	12	3	11
sapA	1656.5	14	6	10
yohP	1656	24	10	18
yciG	1654	4	4	15
frsA	1648.5	6	13	15
yqeK	1647	22	7	8
empty	1644	6	2	14
empty	1643.5	12	10	13
dppA	1642.5	24	12	16
ydhS	1641	4	15	14
yhdY	1636	18	2	21
yihN	1633.5	10	14	7
empty	1622	4	13	18
ydfH	1616.5	8	10	7
ycbK	1611.5	6	15	14
yeaX	1602	14	1	6
xapR	1599.5	2	7	17
asr	1591	22	6	18
ydiJ	1591	8	14	17
hisQ	1588.5	22	4	13
cusS	1581.5	20	1	6
trpD	1576	12	3	9
ydjM	1572	6	13	17
rffC	1568	10	8	5
ryeF	1567	24	1	18
ykiA	1558.5	22	13	17
yjbB	1557.5	22	7	14
empty	1552	8	2	20
cheZ	1540	16	7	20
empty	1535	4	7	17
ydiI	1534	22	11	15
empty	1530	4	7	13
empty	1523	2	1	19
melB	1516.5	16	3	3
yciB	1513	24	11	19
kil	1510	22	5	7
ilvC	1503	18	11	19
yobB	1501.5	4	15	20
carB	1499	14	7	7
yagY	1497	4	8	6
recT	1491.5	10	10	14
rhsD	1480.5	20	14	12
psiF	1474	18	5	12
yniD	1474	24	11	4
yfaZ	1466.5	20	2	19
empty	1461	2	12	6
yebF	1460	8	12	13
empty	1457.5	6	4	20
empty	1455	18	3	18
hflC	1452	4	3	13
yhiP	1447.5	10	11	16
clcA	1445.5	20	3	21
empty	1445	6	14	12
flk	1444.5	8	11	16
yhfZ	1444	20	4	22
tatD	1439.5	20	3	15
yjiH	1439.5	20	9	7
yehI	1435	4	4	3
dedA	1426.5	8	9	16
hokD	1421	24	12	6
empty	1420.5	2	8	21
empty	1419.5	2	1	11
tap	1417.5	2	4	15
yhjV	1414	10	9	20
ykgR	1403	24	9	22
lpcA	1376	14	1	17
lsrB	1374.5	8	4	7
actP	1366	10	8	17
ymiB	1365	24	12	20
slyX	1361.5	10	15	8
yjcF	1354	10	6	17
yabI	1351.5	20	13	19
yfdR	1349	4	7	21
msbA-Kan	1346.5	24	14	20
thiQ	1340.5	8	9	20
ybgT	1338	24	1	14
yggV	1334	10	3	9
cysN	1332.5	12	10	14
yliE	1324.5	8	11	19
yeiH	1321	6	7	8
ygiZ	1309	10	3	13
empty	1306	8	4	19
ccmH	1304.5	14	5	8
ybhC	1304	2	2	6
chpA	1301	16	14	10
moaC	1299	12	11	6
mscS	1290	10	9	7
empty	1287	6	8	18
yiaV	1270	10	13	22
phnF	1268.5	2	11	13
ynbD	1266	4	2	21
ydaS	1260	8	4	20
glxK	1260	24	7	19
tdcG	1257	20	13	13
gidA	1256	22	3	3
paaB	1245.5	12	11	9
xylH	1243	16	7	10
empty	1239.5	2	3	6
yegJ	1234.5	22	15	21
glcF	1230	22	12	6
nirD	1224	14	3	20
ymfD	1207	8	4	16
yhiR	1200.5	10	13	16
ptsH	1188	16	11	15
yebN	1186.5	22	12	18
btuR	1180	2	3	3
mpl	1177	12	16	13
empty	1173	6	14	8
empty	1170	22	14	6
yjhB	1157.5	20	7	5
yggE	1152	10	5	7
yegS	1145.5	6	14	13
kefC	1145	10	14	20
empty	1145	22	14	20
yagM	1144	8	2	10
hypD	1130.5	14	5	16
amn	1127	14	8	5
empty	1126.5	4	4	9
sbmA	1126.5	16	10	19
galS	1125.5	2	7	7
serS	1121.5	24	4	4
yhdT	1120	10	11	6
yghA	1116.5	12	10	18
malM	1115	18	13	6
cheW	1114.5	12	2	21
ycdK	1113.5	6	7	18
mdtF	1111	10	7	18
dgoR	1104	20	1	17
yfcH	1101.5	6	6	19
yzcX	1096.5	18	3	21
malZ	1095	14	13	17
yjjJ	1088	10	16	10
yfhL	1086.5	8	5	8
empty	1084.5	20	10	9
kefF	1083.5	14	13	15
sulA	1082.5	12	6	17
galT	1071	14	9	19
ycfQ	1061.5	20	3	16
yaeT (218-9dupl)-Kan	1049.5	24	14	18
ynjE	1049	20	12	7
atpD	1048.5	24	13	10
empty	1047	6	9	17
empty	1043.5	4	4	5
yjdJ	1042.5	10	12	19
zraP	1035.5	18	4	21
yhjH	1034	16	6	16
bcsE	1033	4	15	9
empty	1022.5	20	8	13
potF	1021	14	6	4
tdk	1020.5	14	13	13
yrbL	1019.5	10	5	4
ydgJ	1017.5	20	2	5
ttdB	1017.5	14	3	18
ygfX	1015.5	10	5	5
can	1012	24	2	15
treR	1012	2	13	15
aroH	1011.5	12	11	11
yeeI	996	6	11	5
yhdN	995	10	7	8
alsA	983.5	22	2	15
aaeB	982.5	10	3	6
yfaX	979	6	1	19
cyoA	979	2	13	21
fucR	976	2	3	7
glvC	976	18	5	19
pabB	973.5	12	3	10
ykfB	961	4	6	4
empty	956.5	6	1	21
yhfA	952.5	10	7	10
dnaB	949.5	24	4	9
yhdZ	937	22	12	13
paaG	933	12	13	8
ydiA	932.5	22	1	17
yghR	929	10	3	11
yagJ	918	4	12	4
glnG	909	2	4	3
ydeS	907.5	8	12	5
ybaV	903.5	8	1	13
empty	900	20	5	15
frvA	900	10	14	9
pepQ	898	4	5	9
ydiM	892.5	6	10	22
selB	887	16	14	9
yiiQ	878.5	8	4	21
yhdP	875.5	20	4	12
caiE	868.5	18	7	8
folC	868	24	6	15
ybdF	866	20	3	6
agaW	860	18	9	15
cchA	859.5	8	11	18
murB	858.5	24	14	9
empty	854	6	8	8
yfjU	854	8	15	8
empty	852.5	2	14	7
yjaB	849	10	6	13
tatB	848	18	12	2
yedA	843	6	11	16
empty	841.5	2	3	13
empty	838	8	14	13
hepA	831	2	6	18
ruvA	830	10	4	16
yggX	829.5	10	11	9
wrbA	828	12	11	7
proB	822	12	3	5
alpA	821	22	12	17
yhhF	816	10	15	14
ugpE	800.5	16	1	6
yifO	799	18	15	19
nth	794.5	14	12	3
xseB	791.5	14	13	9
yhiM	789	22	4	4
empty	788	6	3	21
yodD	785	20	2	13
empty	784	22	14	10
thiE	778	12	5	18
potG	773	22	6	16
nac	770	2	13	11
asnA	765.5	12	5	21
yfhQ	761.5	8	1	8
empty	760	2	4	4
rybD	751	24	13	16
hrpB	748.5	2	8	18
tag	747.5	20	10	20
potH	746	2	10	22
yohN	743.5	20	10	15
yedL	740	8	1	3
metF	739.5	12	6	22
entA	737	22	7	16
emrA	735	16	8	10
dppC	728.5	16	15	8
ydeM	728	16	15	18
rfaB	727	22	7	20
yddM	723.5	22	2	18
yggG	716.5	4	9	5
yciQ	716	20	5	20
ybjD	711.5	4	4	22
ydfU	709.5	4	15	10
gcvB	702.5	24	15	18
secB	701	12	16	2
gmr	697	6	4	16
rnb	694.5	8	10	23
ygeL	693	2	4	14
dgoA	692.5	20	3	17
gadX	691	10	9	18
murE	691	24	14	15
ispH	687.5	24	10	17
yfaE	687	6	15	16
yqjI	682	10	7	17
yhfL	677.5	10	13	10
empty	675.5	20	5	5
ygcL	672	24	7	5
ybiB	671.5	8	3	19
mobA	667.5	12	11	16
empty	663	2	3	19
intD	660.5	22	2	17
lysR	660.5	2	13	9
yghT	660	10	5	11
yddK	658.5	8	4	22
menF	657	16	15	22
kdsB	655	24	10	23
empty	654	22	3	8
empty	652.5	2	6	21
ycjF	651.5	6	3	3
empty	651	6	12	5
ycbT	635.5	4	8	22
yaiV	629	4	8	8
empty	629	2	8	12
ypdD	626.5	16	3	15
ryjA	625	24	3	20
ymfO	625	4	12	11
empty	624.5	6	8	22
sstT	623	10	7	19
ybdK	622.5	6	1	6
mltB	619.5	2	8	4
cstA	618	16	14	21
yifL	613.5	18	5	21
yfgH	607.5	20	12	21
hyfB	606.5	16	7	11
puuP	605.5	16	13	16
cspE	602	22	4	17
yddA	599.5	18	7	20
dsbA	597.5	18	11	21
yigM	594.5	18	7	21
fiu	591	2	4	10
hyfD	584.5	16	9	11
ycbV	580.5	20	13	10
fepE	572	12	1	3
ascF	572	16	11	19
yfiN	566.5	2	10	21
empty	558	18	8	4
trpB	556	12	1	9
poxA	555	22	14	19
cspA	553.5	16	2	14
dinQ	546.5	24	1	12
tynA	541	16	4	4
ycbU	540.5	4	10	22
yecF	539	4	3	24
tsr	539	22	13	20
rhtB	538	20	7	15
empty	534	22	2	4
empty	534	2	14	12
tehB	526.5	16	8	4
yeaQ	522	22	13	11
phnA	520	10	2	19
oxyR	518.5	24	5	9
yjfI	515.5	10	6	23
lexA	505	24	12	5
yjiZ	498.5	22	15	14
ryeA	497	24	5	23
yeeT	493.5	22	1	21
prmA	493.5	16	6	9
yfbT	491.5	20	8	19
ansB	486.5	12	2	18
selA	486.5	16	16	9
argP	486	2	3	9
visC	484.5	12	13	14
glvB	484.5	14	14	20
hofB	483	10	4	22
rhsA	479.5	20	6	12
uidC	479	18	9	4
cynT	478	12	12	4
yqjD	477.5	10	13	19
ycfN	474	8	8	21
gmhB	470.5	22	7	9
bfd	470	22	6	5
phnO	470	22	9	22
empty	469	20	1	3
ycgI	467.5	8	8	18
yraM	460.5	10	15	21
ssuD	459	16	10	23
trmC	458.5	20	12	19
yehD	458	22	3	23
dicF	458	24	15	14
gcvP	457.5	12	10	16
ugpQ	454	12	4	20
livM	454	16	9	6
empty	454	18	14	7
empty	454	20	15	9
ydbH	452.5	4	14	19
fhuC	444.5	10	10	22
yacH	444	6	1	13
kefB	441.5	16	7	4
yciN	440	4	8	15
yfdE	436	22	10	19
acs	435	14	3	7
proS	431	24	16	15
yafX	428.5	20	1	23
empty	428	4	3	18
yjhS	428	22	9	14
empty	408	8	2	21
yqhD	401.5	14	15	16
ybgS	400.5	4	12	18
yhjD	398	10	15	18
empty	396.5	6	4	5
yjiW	393	22	13	14
bfr	388.5	16	5	4
rnpA	388	24	2	12
tsgA	387	10	11	10
znuA	385.5	22	14	18
yjeK	385	10	6	21
yigB	384	10	14	5
trpA	384	12	15	7
yieE	383.5	10	6	3
ymfI	382	20	11	16
yceH	380.5	4	8	9
eutT	380	4	13	23
ycaJ	379	8	11	21
ybcS	377	16	8	21
yadS	375.5	6	5	4
ydeV	374	22	7	5
adhE	371	2	1	4
gatB	369	22	14	11
mdtI	364	22	1	4
rsmB	364	16	15	2
yjjK	363.5	10	4	12
istR12/istR	362	24	3	19
ygcQ	361.5	20	6	4
yoaJ	360	24	5	22
empty	359	8	8	22
yahK	354	8	13	22
ybjG	353	24	7	7
ddlA	351	12	3	20
smpB	351	12	14	7
uidB	350	14	3	4
empty	350	6	4	13
stfQ	344	8	7	7
surE	343.5	16	12	10
empty	338.5	8	1	18
ybcD	337.5	8	9	5
ymgB	336	8	4	18
topB	335.5	10	16	14
empty	334	6	4	3
empty	331.5	2	12	23
narU	328	20	2	22
yfiD	326	6	1	4
rbsC	326	14	12	22
ppc	325.5	2	5	14
ygfM	325.5	22	15	8
empty	319.5	4	11	22
ypjB	318.5	2	4	23
empty	318	8	5	5
cyaY	317.5	10	10	5
elbA	315.5	8	14	16
empty	315	20	16	16
yadB	306.5	8	1	22
yncD	305.5	8	8	5
livK	305.5	16	13	6
metA	304	12	7	23
fliT	303.5	12	14	3
bcsG	303	10	5	20
hyfG	298	16	15	11
glcG	296.5	22	3	22
empty	296	6	11	19
hybA	294.5	22	4	5
uup	289	14	6	6
yagR	285	6	14	9
yjdI	282	10	10	19
moaA	281.5	2	12	15
ilvH	279	12	1	5
ynfC	274.5	24	11	21
empty	271	6	11	20
pflD	262.5	2	1	14
empty	262	4	6	17
phnH	261	22	15	22
hdhA	260.5	12	4	10
sspB	258.5	14	4	19
yiiX	256.5	10	8	11
empty	256.5	2	12	21
ygjJ	252	10	13	17
sroF/glmY	251.5	24	7	21
empty	249	4	12	22
yggW	248	10	5	9
ygjF	247.5	10	3	17
empty	246.5	18	7	22
empty	244.5	16	7	2
ycbC	243.5	6	3	23
yliD	243.5	22	6	11
ybiP	243.5	8	16	15
empty	243	20	15	3
ddpX	242.5	6	11	6
blc	242	8	6	21
frlD	241	22	13	10
flgN	224	12	9	22
ynbE	216	4	16	19
ydbD	214.5	20	13	22
yagK	213.5	4	14	4
narH	213	22	7	24
arcA	213	2	12	5
gntP	209	16	9	5
ybjS	207.5	22	8	16
yjgH	203.5	10	16	4
hcaF	196	14	5	12
ymfC	195	6	16	8
phnE	192.5	20	6	22
ilvN	191	12	1	21
tas	189	10	11	3
torR	186.5	2	15	18
msbA (P18S)-Kan	186	24	14	22
seqA	185.5	10	16	12
empty	182	16	7	8
sucD	180.5	22	7	4
ygcE	179	20	8	4
fdoH	177	22	12	5
gntY	177	10	15	12
yegI	172	22	13	21
empty	171.5	2	7	4
nhoA	166.5	16	10	4
mntR	165	8	5	19
pyrH	160.5	24	16	21
narI	160	14	3	23
ldrABC/rdlABC	159.5	24	9	4
gltD	158.5	22	5	22
yieH	158	10	12	3
ybfD	156	20	2	14
livF	150	22	12	19
yeaO	148	6	5	5
panC	147	12	9	2
folM	144.5	8	6	9
wbbK	143.5	22	9	21
empty	142	8	2	23
baeS	141	2	11	22
ygiS	140	12	6	23
sapF	137.5	12	2	19
ykgD	136.5	14	12	13
grxB	136.5	14	13	21
ndh	134	22	9	4
yfcQ	133.5	22	9	23
pphB	133	8	13	3
gspD	132.5	20	16	8
yegT	126.5	14	16	18
ycdL	125	20	1	14
puuC	123.5	14	7	23
mtlD	123.5	14	7	24
yjiA	123.5	22	8	6
tesA	122	2	2	22
purE	119	14	7	11
nei	118.5	14	15	11
yijE	116.5	18	2	23
csgE	116	12	3	22
empty	111	4	8	1
ybcL	107.5	22	1	15
mdtK	106.5	6	4	22
yiaT	105.5	2	6	6
ybiW	104	2	1	2
yceI	104	4	6	24
empty	104	10	15	2
dhaR	103	24	15	15
empty	102.5	6	9	3
yfjG	102.5	4	11	4
crcA	100.5	22	1	7
dsbC	99.5	12	4	23
ybhL	99	14	8	2
kgtP	96	22	16	19
narY	95.5	14	1	2
flgJ	95.5	12	11	24
ydcW	95	14	11	23
phnL	94.5	22	11	22
empty	93	2	3	2
setB	91	22	5	23
malI	90	2	15	9
agaI	88.5	16	1	2
ydhJ	87.5	6	12	20
yqgC	87	22	1	10
torY	85.5	14	9	6
alr	85.5	12	13	23
metB	84	12	1	23
nagE	84	14	8	23
ymgD	83.5	20	15	24
ycbY	82.5	8	5	23
yajG	81	8	5	24
yjfC	79.5	10	16	23
rluA	78.5	18	13	2
yieP	78	22	14	2
ydcY	77.5	4	8	23
syd	77	12	2	23
empty	76.5	6	11	23
hscB	76	8	12	21
artI	75	14	14	4
yqeC	73.5	18	16	9
thrB	73	12	5	3
ygcS	73	22	8	22
yfeO	71.5	6	2	21
hpt	71.5	22	2	21

## Sheet: RT LB1
gene name	clone average CPRG measurement	plate	row	column
empty	5103006	4	12	9
mrcB	3.79598e+06	2	4	20
ycbC	1.78147e+06	6	3	23
yfdG	716870	6	1	9
cysM	552499	12	1	17
cpsG	496512	12	8	12
metL	324347	16	4	20
ygbK	291191	6	15	9
rsxA	244822	6	13	6
glmS	241180	24	8	11
ycfM	240901	20	15	14
ycgF	209663	6	12	12
mglC	176005	14	4	20
pal	173986	2	12	4
ycfN	144197	8	8	21
gpmI	130132	2	9	12
yciM	125494	6	2	16
recD	123106	22	16	7
wcaF	105026	14	13	6
nudD	102124	20	12	13
fumA	95566	2	13	4
ygaD	88830	6	3	20
empty	87807.5	6	13	13
tolQ	81091	16	2	23
IstR-1	80467.5	24	15	20
argK	79253.5	22	8	13
mepA	78564	4	3	3
frsA	78264.5	6	13	15
ypdB	75507	6	14	19
empty	69802.5	18	1	9
yeeN	63191	6	13	16
sfmF	61216	18	11	12
ygaZ	61181	6	6	9
ycgV	58160	6	8	14
empty	48346	4	11	14
empty	45722	6	10	12
rstA	42870	2	11	20
ydhJ	38748	6	12	20
ybgC	37728	6	8	5
yejA	37700.5	6	12	15
empty	37157	6	3	21
dcd	36752	14	10	5
yebR	36383	6	5	8
yfdH	35643	6	10	19
empty	33227	8	3	2
ycdQ	31954.5	6	14	10
ydfG	30717	14	13	3
yaeT (218-9dupl)-Kan	29660	24	14	18
empty	28297	6	14	21
ydfU	28205.5	4	15	10
fkpB	26695	20	2	20
yaaX	26589	6	9	11
xylA	25964.5	14	13	22
empty	25367	6	13	11
lhr	24884.5	2	10	18
ybhE	24795.5	6	13	12
ssrS	23165	24	10	14
racC	22037	16	2	4
ydcN	21684.5	6	14	18
envC	21288	20	14	8
dapF	21093.5	24	5	14
ymdB	20935	6	8	11
surA	19940	16	14	17
fadE	19878	20	15	21
tolB	19633.5	18	5	14
lpp	19107	8	6	4
yddE	18949.5	6	14	11
rfbX	18277	12	6	7
arnT	18183.5	6	10	17
wcaI	17149.5	8	1	2
mngB	16616	6	4	11
ydcE	16575.5	4	2	2
yegJ	16428	22	15	21
nhaR	15926	2	5	13
fpr	15507	12	12	22
cfa	15324	14	15	3
rbsR	15270	2	9	19
fabZ	14764	24	6	5
yobB	14575	4	15	20
yfbS	14425.5	6	14	17
dusC	13890	6	4	8
ybgF	13197.5	6	11	12
ompA	13067.5	2	10	8
smpA	12914	24	13	14
ydiZ	12800	8	14	22
yfjR	11760	8	13	8
uspG	11678	8	5	14
yafL	11661	8	12	6
ybeT	11510.5	6	15	21
artI	11480	14	14	4
ydeJ	10990	6	13	18
dcuR	10496.5	2	4	5
hydN	10317.5	14	5	14
rhlB	10289	2	12	18
empty	10032.5	2	8	21
dnaQ	9716.5	14	6	21
empty	9661	18	4	4
cdh	9362	14	15	5
lysR	9215	2	13	9
clpS	9190.5	6	7	6
yliC	9131	14	2	4
empty	8870	8	6	16
empty	8800	2	12	21
dcuS	8684.5	2	6	5
hns	8634.5	2	13	7
fdrA	8319.5	2	15	21
ybiW	8156	2	1	2
wcaK	8026.5	8	2	19
recG	8006.5	16	2	18
yohF	8005.5	8	5	4
empty	7939	4	7	9
menB	7928.5	22	13	16
ruvA	7762.5	10	4	16
ppiB	7640	16	7	7
dacB	7629.5	4	7	7
empty	7583	8	3	21
ruvC	7285.5	10	6	16
secB	6734	12	16	2
empty	6508.5	6	4	10
sufE	6438.5	6	11	17
yiaY	6410	18	14	8
ynbB	6374.5	6	11	18
ydjZ	6250.5	8	14	11
gnd	6150	2	9	6
dadX	6105.5	12	10	8
eutJ	6068.5	8	13	6
ybjR	5954.5	6	5	14
pepN	5912	2	14	22
glk	5815.5	2	5	10
yeaS	5794.5	6	14	7
wbbL	5790	6	2	13
empty	5726.5	8	8	15
ydiS	5674	8	6	11
tdcA	5657.5	2	11	15
empty	5503	6	6	17
yfgL	5436.5	6	15	2
yfhJ	5418	6	9	9
caiB	5295.5	22	14	5
empty	5284	8	3	3
fhuB	5284	10	14	22
nfrA	5094.5	8	14	15
yfgC	4924	8	8	19
fruR	4911	2	5	19
empty	4902	2	6	2
ykfC	4860	22	12	14
clpP	4841	2	12	20
fdoI	4817	14	2	3
empty	4775.5	12	12	18
yhbJ	4717.5	10	3	4
ydaE	4661	4	12	17
atoE	4645	16	11	13
ldhA	4562.5	2	4	9
narW	4538	14	15	23
ygbJ	4534.5	6	6	8
dnaK	4478.5	12	10	15
ygeH	4346.5	8	10	8
ykiA	4324.5	22	13	17
wcaA	4243.5	2	6	13
empty	4241	6	6	12
empty	4211.5	2	6	8
ydhK	4160	4	9	14
uidB	4115	14	3	4
astC	4093.5	22	5	16
ypeC	4092.5	4	13	21
yfcH	4041.5	6	6	19
ymjD	4041.5	24	10	16
helD	3922.5	2	8	15
xseB	3895.5	14	13	9
dinI	3871	10	4	14
yaeQ	3843.5	6	15	13
tsr	3780.5	22	13	20
ydeP	3775	22	3	11
pykA	3761.5	2	7	6
fdoG	3745	14	4	3
kil	3698.5	22	5	7
ompG	3665.5	22	3	18
nrfA	3665	12	14	22
empty	3630.5	2	3	15
yfdE	3610	22	10	19
mdtB	3586.5	22	3	13
sfmD	3540.5	8	12	15
htrL	3516	18	10	8
yajD	3509.5	4	6	10
ybeU	3485	4	8	16
empty	3423	8	12	9
empty	3413	20	5	7
empty	3371.5	4	4	11
yqeJ	3364.5	20	2	6
yfaY	3312.5	8	3	6
frvR	3300.5	18	15	21
ydjX	3293.5	8	12	11
bacA	3264.5	22	14	17
ydeR	3263	22	7	18
ydiE	3245.5	4	7	16
yggR	3237.5	16	4	3
ninE	3231.5	8	3	14
pepA	3143.5	4	5	13
ydiR	3132	8	4	11
yliF	3129.5	8	13	19
argT	3128	22	6	13
ygaR	3127.5	4	5	8
empty	3124	4	5	18
stfR	3107	8	5	7
pin	3068	16	9	16
empty	3008	2	7	4
cyoD	2985	2	7	21
yfeT	2973	6	6	21
rffC	2958	10	8	5
fepC	2893.5	12	3	3
uidA	2884	14	5	4
ymiB	2774.5	24	12	20
xylR	2774.5	14	15	22
empty	2758.5	8	7	12
yagY	2714	4	8	6
empty	2699.5	20	14	3
nikB	2631.5	22	14	13
empty	2600	2	14	14
dedA	2595	8	9	16
trpS	2591.5	24	4	10
yfdZ	2589	8	9	6
yhaH	2575	10	3	21
torD	2574.5	16	6	15
yraM	2546	10	15	21
rtn	2506.5	8	5	16
tfaE	2498.5	18	5	7
empty	2496.5	16	3	13
yghY	2472.5	18	6	15
dppD	2451.5	16	13	8
vacJ	2440.5	22	5	8
rprA	2433	24	12	14
ycdT	2426.5	22	10	8
ykiB	2421.5	18	3	12
cybC	2419.5	2	12	14
ygeP	2406.5	22	9	8
yjcO	2402	10	12	17
ymiA	2400	24	1	21
empty	2390.5	6	3	19
ccmH	2385	14	5	8
ybaL	2380	8	13	13
empty	2366	2	9	7
nikE	2345.5	16	5	8
sieB	2338.5	18	9	18
zapA	2337.5	18	3	6
ycaP	2316.5	6	9	14
yhiK	2315	18	8	14
empty	2312	8	13	17
empty	2302.5	20	4	14
empty	2300.5	8	8	9
zraP	2299	18	4	21
oppB	2299	12	12	17
tatC	2276	16	4	11
ybjS	2273.5	22	8	16
intD	2273	22	2	17
ybiU	2270.5	4	10	20
pdxH	2265.5	24	7	8
yneJ	2251.5	8	8	7
sgcE	2250.5	20	7	11
ychE	2248.5	22	3	15
ynbC	2230	22	13	9
yggS	2202	22	3	10
ydhL	2182	22	8	18
ygfJ	2180	22	13	8
ydaC	2172.5	4	10	17
empty	2169	6	10	8
empty	2166	4	8	20
yedA	2146	6	11	16
ymfH	2108	8	8	16
ygcN	2104.5	8	9	10
gspA	2072	2	12	13
hokD	2071.5	24	12	6
yjhP	2069.5	10	14	6
znuA	2050.5	22	14	18
malM	2046.5	18	13	6
tauD	2021	8	15	22
gidA	2012.5	22	3	3
zur	2008.5	18	14	20
yfgJ	1998	20	14	21
empty	1992	12	10	13
yebF	1992	8	12	13
ymjC	1991.5	24	5	8
yjjZ	1987	20	11	9
dos	1979	18	5	9
rfaC	1963	22	3	20
rcsB	1937.5	2	15	22
dadA	1933.5	12	8	8
pspE	1908	16	14	2
yeaY	1899	2	8	6
bioF	1891	12	3	6
yjiA	1890	22	8	6
empty	1885.5	2	7	8
ydiJ	1884.5	8	14	17
ygjQ	1866.5	10	5	19
empty	1852	12	10	19
cusC	1848.5	2	6	10
empty	1843	4	7	15
ydhW	1840.5	4	3	16
fucO	1832.5	22	4	3
empty	1827.5	4	2	9
ydjE	1824	14	6	16
malQ	1799.5	14	9	20
modA	1791.5	20	6	18
creD	1789	16	13	5
phoH	1781.5	12	6	8
ydiI	1777	22	11	15
empty	1771.5	18	14	5
citC	1759.5	16	9	14
aes	1755	14	3	3
rffD	1733.5	12	2	13
yadH	1727	22	5	9
trg	1724	12	4	19
nrfE	1721	16	14	20
sohA	1715.5	4	3	7
ybdO	1691.5	2	13	17
umuC	1646.5	10	8	14
deoA	1642	14	8	13
ompF	1637	2	14	8
pgi	1633.5	2	11	14
yciW	1627	20	7	20
uxaC	1615	14	13	18
tdcR	1587.5	22	12	12
intQ	1583.5	18	9	9
yhbX	1576	18	6	19
bfd	1554.5	22	6	5
hypF	1548	14	3	14
ybiJ	1543	4	4	20
mcrA	1513	14	8	15
yeaM	1489.5	8	10	13
carB	1485	14	7	7
yfbK	1484.5	6	5	7
empty	1482	8	8	12
yeaT	1472.5	2	6	16
ibpA	1472	16	4	14
flk	1460	8	11	16
ryiA/glmZ	1456.5	24	7	18
yafE	1451.5	8	5	9
empty	1445	8	4	19
yfdQ	1444	4	5	21
purK	1441.5	14	5	11
yaiB	1440.5	8	9	11
empty	1427.5	4	9	18
hcaE	1415.5	8	3	8
yceP	1393.5	20	9	14
yhfY	1391	18	4	18
fabH	1391	14	7	3
ygiF	1382.5	10	11	15
empty	1381	6	4	13
yfhL	1381	8	5	8
tolA	1369	16	6	23
ybhT	1368	20	5	8
hyfE	1368	16	11	11
ybhL	1364.5	14	8	2
yceH	1348.5	4	8	9
lrdABCD/rdlABCD	1347	24	10	20
ssuB	1341	14	4	6
dctA	1338	16	9	8
yraH	1338	10	11	21
yjhU	1316.5	20	13	5
yraN	1313	22	7	10
avtA	1311.5	12	13	19
dhaL	1308	20	15	18
yiaL	1307.5	22	11	12
yccS	1302.5	20	5	12
yfbM	1300.5	4	15	17
ycbT	1298	4	8	22
yhcB	1297.5	18	10	19
adiC	1296.5	10	6	19
yadS	1293.5	6	5	4
empty	1280	8	7	5
sgbE	1248	22	7	22
citX	1245.5	14	3	19
ymbA	1227	20	3	12
yigB	1217.5	10	14	5
ygfO	1204.5	16	9	21
tpiA	1204	2	13	12
yiiX	1195.5	10	8	11
xylH	1191	16	7	10
marA	1187.5	20	4	3
yphB	1179.5	20	6	16
potC	1169	14	2	8
btuR	1168	2	3	3
nhoA	1161.5	16	10	4
empty	1159.5	8	14	3
ydeA	1149.5	14	2	14
yifB	1146	10	6	5
mraW	1137.5	6	1	18
ydiH	1135.5	4	5	16
hemF	1128.5	12	13	12
yliK	1127	14	9	16
empty	1125.5	12	14	13
tyrP	1122.5	14	8	18
gltB	1121	18	11	15
yhjD	1120	10	15	18
ubiC	1116	18	12	20
ygjO	1113	18	4	17
ydiM	1108.5	6	10	22
yqhA	1105	22	5	10
rnhA	1102.5	14	5	9
ybhN	1098.5	8	7	17
yghU	1095.5	18	14	13
ryjA	1090.5	24	3	20
dppA	1090.5	24	12	16
empty	1073.5	8	8	10
puuD	1072.5	6	6	16
potH	1072.5	2	10	22
ydfA	1071.5	4	3	12
yfcR	1060	4	13	19
fecC	1057	16	3	5
yhhL	1049.5	18	8	16
alkA	1049.5	10	14	16
kefF	1048	14	13	15
lomR	1046.5	8	3	7
yjhV	1033	18	3	8
yebG	1032	4	3	22
trkD	1027.5	18	12	4
ybiY	1021.5	12	14	6
ypjL	1000	8	1	10
dsrA	998	24	12	8
ISO92/isrB	992	24	11	8
nikD	991.5	16	3	8
ppiD	990.5	12	5	20
yfiO*	989	24	12	24
ldcC	986	12	6	4
empty	985.5	8	14	10
rimK	980.5	16	9	7
mrr	977	10	4	20
rnk	975.5	14	9	11
galK	972	14	7	19
kdpB	971.5	22	4	11
actP	967	10	8	17
gabT	965.5	22	1	22
fruB	962.5	16	7	13
ycbJ	961	4	6	22
yjjW	958.5	10	12	10
yehI	952.5	4	4	3
atpA	946.5	24	3	12
ycfJ	946.5	22	11	9
yieH	935.5	10	12	3
ydhP	935	8	14	9
ytfT	934.5	20	3	3
nfrB	934.5	16	12	21
relA	934	14	10	17
ybjI	931	20	3	10
empty	930.5	18	12	11
yjfN	930	22	12	4
ybgH	927	6	3	6
ycjF	924.5	6	3	3
dcrB	920.5	18	6	16
ykfJ	919	6	11	15
ilvM	918.5	12	7	21
yhhW	917.5	8	3	20
bax	917	10	5	22
hybA	906.5	22	4	5
yhiF	903.5	10	15	16
empty	901	18	8	22
ilvI	894.5	16	5	12
aspA	889	16	2	22
ydjL	882.5	10	3	3
ycjZ	882.5	22	3	5
proB	880.5	12	3	5
rfe	879.5	12	14	11
empty	877.5	18	15	9
yqcC	876.5	6	5	11
empty	869	18	9	12
empty	868.5	2	16	5
ryhA	865	24	3	18
yfeC	861.5	4	15	21
yhdT	857.5	10	11	6
rfaL	857	12	10	9
mntR	856.5	8	5	19
yagE	856.5	22	11	13
ygcB	850	6	2	4
empty	850	4	10	15
aas	847	14	7	5
nrdH	839	14	13	12
rrmA	835.5	16	15	9
cynS	822.5	12	14	4
yphA	822	6	9	19
ymjA	820	4	12	15
ybfO	818.5	20	8	12
empty	817	20	6	8
ybiH	816.5	16	13	14
ybcH	816	4	4	14
ybjD	816	4	4	22
mviM	815.5	22	3	7
gcvH	813.5	12	12	16
omrA	805	24	3	16
ycfQ	802	20	3	16
nanA	798	12	7	19
smf	798	20	9	17
arpB	795	18	13	9
hofQ	791	2	14	13
fimD	785.5	2	14	10
yjbQ	784	10	12	15
ykfH	783	6	3	17
tisA	783	24	13	8
yjdF	779	10	8	19
ygiB	779	18	12	15
sfmC	774.5	12	9	20
empty	773.5	4	5	10
ypdI	768.5	2	14	19
visC	766.5	12	13	14
csgE	760	12	3	22
ypdA	754.5	20	2	21
empty	751.5	14	8	22
yrfB	748	10	5	12
yagX	743.5	20	10	16
rybA	737	24	1	17
yggM	734.5	10	7	9
ymgG	731.5	20	7	18
rfaZ	731	22	5	20
rnhB	727	14	3	9
yfcV	722.5	12	10	7
yfaL	720	6	2	17
glpG	707	14	11	20
rumA	704.5	22	4	15
fliP	704.5	12	14	5
IS102/isrC	701	24	5	21
ilvB	698.5	12	3	21
yjdK	697.5	10	14	19
yqhG	687	20	5	13
ryhB	684	24	5	18
tyrA	684	12	9	17
yieF	680.5	10	8	3
cspF	680	16	4	6
yaeF	680	20	9	21
flgC	678.5	12	15	22
ygeN	677	20	10	6
sbcD	676.5	14	11	9
ytfI	676	20	13	17
srlB	674.5	16	9	19
hdeD	673	10	3	18
empty	671.5	18	10	6
ydeE	663.5	6	10	20
ydiQ	661.5	20	2	7
yfcE	661.5	20	10	19
phnB	653	14	2	21
ygjI	648.5	10	11	17
def	644	24	4	3
hokB	639	18	13	18
empty	634.5	4	7	13
yigM	634	18	7	21
yfcD	632.5	4	5	19
yohD	630	8	3	4
empty	624	20	6	14
phoE	619	12	1	20
hcaC	618.5	14	7	12
ygeK	616	20	8	6
empty	611.5	2	3	6
sapA	608.5	14	6	10
empty	603.5	4	3	18
ypeA	596	6	8	21
ulaG	592.5	24	3	3
ylbI	592	24	1	4
oxyS	592	24	7	16
frvX	591	4	3	9
ygfA	588.5	20	5	11
ibpB	587.5	16	6	18
hybE	583	22	2	5
ligA	583	24	12	7
xerC	580.5	22	7	3
panD	574	18	13	3
ygiQ	572.5	20	7	13
yaiC	571	8	11	11
mtlA	570	16	9	10
yqfA	568	10	11	5
cdaR	566	20	5	21
pheA	565.5	12	7	17
fliN	564	12	12	5
hdeB	563	18	2	14
folM	563	8	6	9
hmp	561.5	14	11	12
ydaS	560	8	4	20
empty	558	8	5	10
lpxC (G210S)-kan	556.5	24	14	8
ycbY	551.5	8	5	23
ybeB	550.5	20	7	6
rfaJ	550.5	12	14	9
wbbK	548.5	22	9	21
msrA	547.5	16	8	17
trpC	544.5	16	11	16
ybhA	544	8	3	17
empty	544	2	14	12
folX	541	22	10	17
yaaJ	537.5	8	11	7
yaiT	529	22	11	17
ydiA	525	22	1	17
ppx	516.5	12	2	14
yjbO	516.5	18	2	22
ilvA	504	12	11	21
imp4213	495	24	14	2
yfjM	494.5	4	5	6
yhdN	491	10	7	8
zwf	490	2	5	6
hyfF	489	16	13	11
empty	481.5	2	3	14
poxB	473	2	2	9
empty	472	2	2	8
yniB	467	4	13	16
yabI	467	20	13	19
livJ	463.5	16	2	16
ycdW	462	22	1	5
ydbH	458.5	4	14	19
empty	455.5	14	14	16
purR	452	2	15	13
ygcG	443	20	10	4
crcA	436.5	22	1	7
ygcO	436	8	11	10
yqgA	436	10	13	9
yheV	434.5	16	6	7
gadC	434.5	14	12	12
ompW	434	18	1	5
iadA	432.5	4	9	13
empty	430	2	13	13
sthA	424.5	18	10	21
yehU	424	20	4	17
yggE	424	10	5	7
empty	421.5	18	6	9
empty	419.5	4	12	21
ydfB	417	24	1	6
ynhF	416	24	3	10
yjeE	413	24	6	20
aroL	411	12	13	5
fecD	406.5	16	14	22
ebgA	401.5	14	5	18
empty	401	2	14	21
yiaH	398.5	10	3	22
yodB	398	20	6	13
ygcE	397	20	8	4
yhjV	396.5	10	9	20
ycdH	396.5	24	13	7
yjhX	395	10	2	8
empty	394	22	4	16
ygiT	393.5	24	6	6
empty	393.5	18	15	16
ycdZ	393	20	3	14
yjhR	392	10	4	8
hsrA	391.5	10	2	5
caiC	386.5	12	7	3
empty	386.5	12	14	8
yoeI	385.5	24	12	4
ygbE	384.5	4	3	10
yqeK	383.5	22	7	8
stpA	382	2	9	15
recR	381.5	10	14	12
garK	376	18	3	15
glnB	375.5	12	5	17
yjhI	375.5	10	12	6
yadI	374	8	11	20
yiaB	367.5	18	6	10
sulA	367.5	12	6	17
yjaB	364.5	10	6	13
thiI	364.5	12	13	2
potB	364	16	5	16
sufA	362	6	1	22
yhgA	362	10	13	12
yjiW	360.5	22	13	14
yjjG	360	10	8	10
mscS	356	10	9	7
ybbS	355	14	2	15
empty	355	18	8	5
metJ	354.5	2	7	11
empty	352	4	4	19
yecG	350	16	14	6
slyA	349	20	4	5
yahJ	345.5	16	6	19
uup	342.5	14	6	6
yedW	340.5	24	5	17
yheU	340	10	3	10
ybeF	338	2	15	17
phnF	337.5	2	11	13
empty	335.5	8	10	3
mmuP	334.5	18	3	10
hycE	333.5	14	13	14
rbsA	331.5	14	10	22
empty	330	18	15	6
eutQ	327.5	4	15	23
yqgF	326.5	24	6	22
fhuF	325.5	16	11	5
ynbD	323.5	4	2	21
epd	323.5	22	14	3
topB	320.5	10	16	14
sucD	319.5	22	7	4
yahI	315.5	12	10	4
yjcS	313	18	12	22
empty	312	2	1	18
nemA	311.5	16	8	6
yjiH	310.5	20	9	7
ygbF	307	20	2	4
ydaW	305.5	20	5	22
glmU	305.5	24	8	13
setB	304	22	5	23
deoD	303	14	10	13
eno	302	24	4	21
allB	300.5	14	3	11
agaS	299	16	9	23
metF	297.5	12	6	22
yccC	297.5	8	11	23
yjcP	294	10	14	17
yhhX	291.5	10	3	14
yjeH	290.5	10	2	21
tiaE	290	18	10	10
ybhJ	289.5	20	7	8
rhtC	289	20	9	15
yadB	286	8	1	22
elbA	286	8	14	16
dsbA	278	18	11	21
trpB	276.5	12	1	9
entF	275.5	12	1	4
ydbL	275.5	20	9	22
flhD	273.5	22	11	18
relB	272	14	2	17
betA	271	12	14	15
lepA	268.5	14	2	9
yieI	264.5	10	14	3
dinQ	262	24	1	12
yjjU	260	10	10	10
sra	257.5	16	9	9
feoB	257	16	13	4
empty	255	8	6	10
ybbN	254.5	24	3	7
yphC	253.5	22	2	22
yeaD	252.5	22	1	9
nfnB	251	14	1	19
rpoH	251	24	2	22
frmA	251	14	11	17
tsx	250	2	2	13
empty	249.5	6	3	12
empty	247	20	10	22
yjjX	246.5	20	1	11
dicC	245	12	8	19
yncG	243	22	1	11
hyfD	242.5	16	9	11
kdgT	240.5	18	4	23
yrhB	240.5	10	9	14
phnO	238.5	22	9	22
btuD	236	14	8	14
rnb	236	8	10	23
atpH	233.5	24	5	12
yidC	233.5	24	6	16
yjhS	233.5	22	9	14
empty	230.5	18	10	22
ybhG	227	8	1	19
trpA	223.5	12	15	7
empty	221	4	8	3
ligB	220.5	18	1	19
aldA	220.5	14	9	23
pabA	218.5	12	3	16
dsbB	218.5	18	13	16
ypjF	218	4	3	8
ydfH	215	8	10	7
phr	214.5	10	2	14
ycjR	214.5	20	9	20
empty	214	18	8	4
hslO	214	18	14	16
empty	213.5	2	3	13
ybiB	213	8	3	19
proC	213	12	11	5
glgA	212.5	14	3	22
mutL	212	10	10	18
rfaY	209	12	12	9
yhhT	207.5	18	2	16
yfbF	207	6	8	17
ycbQ	206.5	18	15	14
empty	205	4	9	20
cyaY	205	10	10	5
yjiY	204	20	1	9
thrC	203	18	7	3
yjbD	201	10	10	13
alsK	200.5	24	2	9
garD	200.5	10	7	21
ydjR	199	24	9	6
yoaH	197.5	4	1	20
gidB	197	22	1	3
yncB	194.5	16	11	18
yfjL	193	4	3	6
ydcZ	191	4	10	23
mioC	190.5	22	5	3
sgrR	189	8	15	7
moaA	187	2	12	15
iap	186.5	4	3	5
ybaV	185	8	1	13
prkB	185	10	5	10
ymfI	183	20	11	16
yqgC	182	22	1	10
ftsA-Kan	181.5	24	14	10
dkgA	181	18	10	15
kefC	181	10	14	20
ybiA	180	4	2	20
phnE	176.5	18	3	23
ybjQ	176.5	6	4	7
ygjE	175	10	1	17
emrA	173	16	8	10
nanT	172	16	14	5
evgS	171	2	7	24
empty	170	6	6	23
yhgF	166.5	16	12	14
kefB	166	16	7	4
phnP	165.5	12	8	22
yraQ	165	10	5	23
tehA	163	16	6	4
livF	163	22	12	19
ppiA	161	16	12	9
yddB	161	14	14	12
ssrA	161	24	15	7
empty	160.5	4	2	23
tsgA	158	10	11	10
yjaH	156	10	4	13
dsbC	155.5	12	4	23
panF	155	16	2	7
frlR	155	18	8	18
yegK	154.5	22	1	23
mukE	153	24	14	3
ycjN	152	6	10	16
empty	151.5	18	15	8
yecE	151	4	7	22
alx	151	18	8	17
yebY	151	4	11	20
yacF	149.5	6	15	11
feoA	147.5	16	11	4
aceF	146.5	2	1	21
empty	146.5	18	4	12
yhhJ	142.5	18	14	14
ytfP	141.5	10	6	4
fabI	141.5	24	8	4
glgP	141	14	1	22
asnB	141	18	9	3
paaH	139	18	7	4
caiF	136.5	16	1	12
yfiC	131.5	6	12	23
yiaM	131	10	9	22
nuoA	130	2	3	10
argI	130	18	13	23
fhuD	127	10	12	22
ddpF	126	14	4	12
eutC	125.5	14	5	5
mngA	125	16	16	21
yfaD	123	4	1	17
rluC	123	16	3	9
ynaA	121.5	8	15	5
ccmF	117.5	14	7	8
ygaP	117.5	6	8	2
empty	117.5	6	9	21
yheM	116.5	10	11	8
cyoE	114	16	1	14
nhaA	113	10	10	20
mdoB	111	20	5	9
yraJ	110.5	2	4	12
yidA	108.5	10	2	3
empty	108.5	18	9	23
ycbR	107.5	12	1	22
yjiO	107.5	10	16	8
yedE	107	4	7	24
rep	105	8	4	23
rhtB	105	20	7	15
guaD	103	22	10	23
nagC	102	2	1	13
gss	101.5	12	8	18
cbrC	101	10	16	3
ftsE	100.5	24	6	21
adk	100	24	2	7
nanK	99.5	18	8	19
ycdL	97.5	20	1	14
nudC	97	10	16	11
empty	96	6	4	3
IS061 (isrA)	93	24	7	20
ldcA	92	2	8	24
yehD	91.5	22	3	23
pdxY	91.5	12	15	8
empty	91	4	2	13
yjgM	91	20	11	3
ybgD	90.5	12	15	20
yjbM	90	10	10	15
hyfR	89	4	7	3
ypaA	88	4	3	17
empty	87.5	6	16	16
thiS	85.5	16	6	20
edd	85.5	14	7	6
empty	85.5	4	14	18
ybeR	84.5	4	4	16
ydfO	83	20	8	3
flgN	82.5	12	9	22
empty	82	18	1	11
metQ	82	8	3	22
modB	81.5	14	4	2
empty	79.5	6	9	3
yghG	79	10	1	11
ybjK	79	20	5	10
frwC	79	14	6	24
empty	79	4	15	18
fnr	78.5	2	1	7
empty	78.5	8	4	24
yihS	78	18	2	2
sroF/glmY	77	24	7	21
yeiN	75.5	4	15	13
rimL	75	16	7	9
empty	74.5	8	1	18
ybbJ	74	24	3	6
yhbP	74	10	7	23
empty	74	18	7	23
yojI	74	16	9	13
ygfG	74	18	15	11
empty	73	16	6	17
ydgU	72	24	1	10
empty	71.5	18	7	9
ygfZ	71.5	10	9	5
ydfX	71	4	1	12
bglJ	71	24	11	3
yjhQ	71	10	16	6
sdhC	70	2	1	23
ycbX	69.5	20	1	12
yobH	68.5	18	7	24
secG	68.5	12	8	23
yeiQ	68.5	8	9	4
ybjO	68	4	2	22
empty	68	18	4	2
umuD	68	2	6	24
empty	67.5	18	2	12
pldA	67.5	12	2	22
ybcS	67	16	8	21
ilvN	66.5	12	1	21
hofC	66.5	10	2	22
yiiE	65.5	18	8	23
ybaQ	65	6	13	10
ydfW	64	24	1	13
lldR	64	14	9	24
empty	63.5	16	2	13
yfhB	63	20	8	23
ybdL	62	12	1	7
rnc	62	24	2	8
yihR	62	10	4	9
empty	61.5	8	1	23
yiiM	61.5	22	8	2
yceO	61	8	2	16
istR12/istR	61	24	3	19
yqjA	61	10	11	19
fadB	60.5	14	14	1
ybgT	60	24	1	14
yjdI	60	10	10	19
kbaY	60	16	11	23
holB	59.5	24	10	3
yihQ	59	10	2	9
frmB	58	16	8	19
yohL	57.5	6	5	2
empty	57	22	6	23
elaB	57	10	7	3
rfaE	56.5	16	2	12
yfiH	55.5	6	12	3
yqaC	55	20	8	2
agp	54.5	12	2	8
hupB	54	2	1	9
yadG	54	10	8	22
ytjB	53.5	10	2	12
imp-kan	53.5	24	14	4
znuB	53.5	14	16	16
rpoB	53	24	2	18
yajB	53	4	4	10
ygcI	53	22	6	22
ydcQ	53	4	6	23
hypB	52.5	14	1	16
pspC	52.5	16	10	2
yhaC	52	18	1	15
yoaK	52	24	12	2
yjfC	51.5	10	16	23
empty	50	8	2	23
arsR	50	16	4	17
murA	50	24	14	7
ycjQ	49.5	10	1	3
sanA	49.5	16	4	8
pspA	49.5	16	6	2
yjdL	49.5	10	16	19
empty	48.5	6	7	3
uvrC	48.5	16	11	20
yphE	48	16	1	19
yhjH	48	16	6	16
motB	47.5	12	4	21
hyfH	47	16	1	13
empty	47	16	8	9
cueO	47	22	9	3
ypeB	47	24	11	23
bglX	46.5	14	1	8
ycgE	46.5	14	10	15
mpl	46	12	16	13
empty	45.5	2	1	11
ydfD	45.5	4	7	12
ftsX	45.5	24	8	3
pheP	45.5	18	15	5
yjjN	45	20	3	9
ygiZ	45	10	3	13
ygbA	44.5	4	1	10
fliD	44.5	12	10	3
fliZ	44.5	16	13	20
sapF	44	12	2	19
ymcA	44	8	12	3
wcaJ	44	8	15	23
yajR	43.5	20	1	4
dnaN	43.5	24	4	13
entE	43.5	12	5	4
chbA	43	14	16	14
sspA	42.5	12	1	16
yjiS	42.5	10	4	10

## Sheet: gene names above threshold
30 LB1	30 LB0	RT LB1	RT LB0
mrcB	metL	mrcB	metL
cpsG	mrcB	ycbC	glmS
pal	gpmI	yfdG	rffH
gpmI	glmS	cysM	ygeW
wcaF	ylbI	cpsG	gpmI
yciM	tp2	metL	ssrS
ydfU	tatC	ygbK	tatC
fabZ	ssrS	rsxA	ybgF
yaeT (218-9dupl)-Kan	rffH	glmS	dcrB
lpoB	lpxA	lpoB	ycgR
metL	rfe	ycgF	cysM
pnp	aspA	mglC	dapF
yfgL	gcvH	pal	rffM
ompA	wcaL	ycfN	glpQ
ycdS	manZ	gpmI	rcsF
recD	hydN	yciM	ydfD
envC	yiaG	recD	surA
tolQ	rcsF	wcaF	dnaK
surA	rluD	nudD	metJ
yiaK	ymjD	fumA	mrcB
yfiO*	flhE	ygaD	ygeY
cmr	dnaK	tolQ	envC
csrB	cobU	IstR-1	lpxA
speD	ydfU	argK	ygaR
ybgC	menC	mepA	cpsG
pncB	kdgR	frsA	ydfA
gnd	pntA	ypdB	yghF
tatC	smpA	yeeN	ycdX
hydN	dadX	sfmF	ompA
racC	wzxE	ygaZ	ydfC
Spot42/spf	ompA	ycgV	ampD
dadX	cysH	rstA	ybaE
dnaK	ytfM	ydhJ	ycjW
yaeT (R64del)-kan	ybgC	ybgC	ygfA
smpA	yidB	yejA	rffT
phoU	menF	dcd	gcvH
idnR	cadA	yebR	pepN
yeaU	dnaQ	yfdH	pdxJ
tatB	gdhA	ycdQ	rffD
cirA	ybgF	ydfG	ydcK
tolB	serC	yaeT (218-9dupl)-Kan	ydhD
nlpD	uxaC	ydfU	ivy
rnhA	nac	fkpB	yfdG
fkpB	phoU	yaaX	sgbU
yciT	recD	xylA	yaiS
lpoA	yciM	lhr	ygiQ
yraI	ryjB	ybhE	yiiS
IS102/isrC	kduI	ssrS	pepA
rydB	dsbA	racC	xylR
rybD	pabA	ydcN	yihA
rcsB	uspE	envC	yfcR
fliL	dedD	dapF	relA
ssuB	yegE	ymdB	fabZ
dinB	rffM	surA	yecG
ymiB	yidP	fadE	hycG
mltA	ymgE	tolB	lhr
allB	hcaC	lpp	hydN
yehE	rihC	yddE	wcaF
ybcF	dsbB	rfbX	yeiL
mraZ	nanA	arnT	sufB
mcrA	ydaN	wcaI	imp4213
tolA	zntA	mngB	lpoB
tolR	ccmB	ydcE	flgH
ptsP	rpsF	yegJ	rbn
pdxH	tolR	nhaR	tolB
rbsR	yadE	fpr	yebW
nadA	rbsR	cfa	ydaN
araF	thiP	rbsR	serC
hfq	mhpA	fabZ	garR
pppA	envC	yobB	ymfQ
IstR-1	ryhA	yfbS	ycfT
ruvC	ydjJ	dusC	mdtD
dacC	lacI	ybgF	fadE
dnaQ	yejL	ompA	frvX
yeiE	gatC	smpA	yciC
yfjL	ygeY	ydiZ	fkpB
yidP	rlpA	yfjR	yciM
pyrD	ppiB	uspG	ygfU
hdhA	ryeF	yafL	rfbX
yedV	dcrB	ybeT	dsbG
yohP	aas	artI	ycgK
ryhA	ygiP	ydeJ	argT
serC	yafM	dcuR	yaeJ
lpp	ydfR	hydN	mhpE
baeR	fabZ	rhlB	kduI
sroF/glmY	amyA	dnaQ	ybeR
ylbI	aroA	cdh	pntA
yggG	norV	lysR	yadR
dsrA	dppA	clpS	mdaB
gapC	ggt	yliC	rfe
yccE	lysR	dcuS	wcaA
glmS	yaaI	hns	ydeJ
ftsA (R286W)-kan	mokB	fdrA	ydiP
yqfG	gcvB	ybiW	uxaA
yecR	yjbE	wcaK	nlpI
rhlB	yiiS	recG	fimI
dedD	yneM	yohF	gshB
wcaA	ampD	menB	htgA
ycaD	ybgD	ruvA	ydgT
nudD	pepQ	ppiB	yfjL
trg	rpmF	dacB	yneJ
yeeX	selD	ruvC	pin
mokC	csdA	secB	rzoD
ycfN	hflC	sufE	ydeA
yobG	xseA	yiaY	yfbG
rybC/sroB	hdhA	ynbB	lpxC-kan
rfbD	yobB	ydjZ	smg
dusC	sufE	gnd	ppiB
hofQ	ybdM	dadX	yafM
nlpI	dsrA	eutJ	yaiB
aegA	nikD	ybjR	nudD
bioF	yecG	pepN	emrD
yhcB	rffC	glk	mhpC
ythA	yodB	yeaS	yhfK
recB	yhhN	wbbL	mtgA
dapF	ypfM	ydiS	ycaO
rraA	degQ	tdcA	uspG
ruvA	wcaB	yfgL	hyfF
gnsA	ybbS	yfhJ	rydB
ynfD	IstR-1	caiB	pal
aaeR	speD	fhuB	yebO
yhbJ	xseB	nfrA	ykgM
entF	galS		ydiY
uup	ycaD		recB
narP	yneJ		ychH
minC	yjjK		murE (D3A)-kan
edd	nlpD		ydaE
rsxA	surA		ynfB
add	rffA		ycdO
panD	glnB		yfbS
yfiM	yebF		soxR
ycgV	otsB		ppk
yfgC	ryjA		mipA
ycjY	sapC		dppD
ybdB	ddpD		yhhX
ymiA	glcD
wcaI	ygjK
sucA	yihN
creA	nlpE
argB	ycbL
yqcC	tig
btuE	ygdD
atoA	deoA
sohA	fliH
ygaD	csrC
yeeP
eutJ
yaiS
wcaK
ycbL
yfdX
ryeF
nrdE
ybgS
ycaK
yafU
puuD
yegJ
ppiB
oxyS
yadS
mrcA
gdhA
ryiA/glmZ
istR12/istR
ydgG
cheA
yraH
relB
yoeI
uspE
rstB
micC
yifL
ybiJ
yohK
sgrT
yceH
rusA
recJ
ryhB
hcaF
chbB
glpQ
ymjA
recG
yehM
yeeV
ydfB
yjhG
ycbC
cspH
nrdG
ykgJ
ypdF
menB
dsbB
secB

## Sheet: Common hits in all 4 conditions
envC
fabZ
glmS
gpmI
hydN
metL
mrcB
ompA
ppiB
surA
yciM
