# Supplementary material for: A Genome-Wide Screen for Bacterial Envelope Biogenesis Mutants Identifies a Novel Factor Involved in Cell Wall Precursor Metabolism
Source: PLoS Genet. 2014 Jan 2;10(1):e1004056. doi: 10.1371/journal.pgen.1004056 (PMC3879167; doi:10.1371/journal.pgen.1004056)
Supplement: Table S2 — Gene Ontology (GO) enrichment. The spreadsheet lists terms and p-values for their relative enrichments among the hits identified in the CPRG screen. (XLSX) [file pgen.1004056.s003.xlsx]

## Sheet: RT_LB0
(Pathways Gene-Ontology-Terms All-Genes)	p-values	Matches	Frame ID
Cell Structures Biosynthesis	1.77294e-06	mrcB // "mtgA" // "glmS" // "rffH" // "arnA" // "lpxA" // "rffT" // "rffD" // "rffM" // "rfe" // "cpsG"	Cell-Structure-Biosynthesis
enterobacterial common antigen biosynthesis	2.136e-06	rffH // "rffT" // "rffD" // "rffM" // "rfe"	ECASYN-PWY
carbohydrate biosynthetic process	3.19943e-06	arnA // "lpxA" // "fabZ" // "wcaF" // "wcaA" // "cpsG" // "rcsF" // "rfe" // "gmm" // "rfbX" // "rffH" // "rffT" // "rffD" // "rffM" // "yfdG" // "glmS"	GO:0016051
polysaccharide metabolic process	8.3733e-06	kduI // "wcaF" // "wcaA" // "cpsG" // "rcsF" // "rfe" // "gmm" // "rfbX" // "rffH" // "rffT" // "rffD" // "rffM" // "yfdG"	GO:0005976
enterobacterial common antigen biosynthetic process	1.25192e-05	rffH // "rffT" // "rffD" // "rfe" // "rffM"	GO:0009246
enterobacterial common antigen metabolic process	1.25192e-05	rffH // "rffT" // "rffD" // "rfe" // "rffM"	GO:0046378
polysaccharide biosynthetic process	1.40349e-05	wcaF // "wcaA" // "cpsG" // "rcsF" // "rfe" // "gmm" // "rfbX" // "rffH" // "rffT" // "rffD" // "rffM" // "yfdG"	GO:0000271
cellular polysaccharide biosynthetic process	5.50485e-05	wcaF // "wcaA" // "cpsG" // "rcsF" // "rfe" // "gmm" // "rfbX" // "rffH" // "rffT" // "rffD" // "rffM"	GO:0033692
single-organism carbohydrate metabolic process	8.14968e-05	wcaF // "wcaA" // "cpsG" // "rcsF" // "rfe" // "gmm" // "rfbX" // "rffH" // "rffT" // "rffD" // "rffM" // "yfdG" // "arnA" // "lpxA" // "fabZ" // "sgbU" // "gpmM" // "garR" // "uxaA" // "kduI" // "glmS"	GO:0044723
cellular carbohydrate biosynthetic process	8.1907e-05	wcaF // "wcaA" // "cpsG" // "rcsF" // "rfe" // "gmm" // "rfbX" // "rffH" // "rffT" // "rffD" // "rffM"	GO:0034637
cellular polysaccharide metabolic process	0.000108799	wcaF // "wcaA" // "cpsG" // "rcsF" // "rfe" // "gmm" // "rfbX" // "rffH" // "rffT" // "rffD" // "rffM"	GO:0044264
manganese ion binding	0.000570547	rfe // "gpmM" // "uxaA" // "gmm" // "pepA" // "gshB" // "mhpE"	GO:0030145
carbohydrate metabolic process	0.00129493	glpQ // "rffT" // "arnA" // "lpxA" // "fabZ" // "sgbU" // "gpmM" // "garR" // "uxaA" // "kduI" // "glmS" // "wcaF" // "wcaA" // "cpsG" // "rcsF" // "rfe" // "gmm" // "rfbX" // "rffH" // "rffD" // "rffM" // "yfdG"	GO:0005975
carbohydrate derivative biosynthetic process	0.00140985	arnA // "lpxA" // "fabZ" // "cpsG" // "glmS" // "mrcB" // "mipA" // "mtgA" // "lpoB" // "relA" // "wcaF" // "wcaA" // "rcsF" // "rfe" // "gmm" // "rfbX"	GO:1901137
chaperone mediated protein folding requiring cofactor	0.00244186	surA // "dnaK"	GO:0051085
'de novo' posttranslational protein folding	0.00244186	surA // "dnaK"	GO:0051084
lysozyme inhibitor activity	0.00244186	ivy // "pliG"	GO:0060241
nsrR	0.00248497	grxD // "hycG" // "rfe" // "rffD" // "rffH" // "rffT" // "rffM" // "sufB"	EG11212
biosynthetic process	0.00284216	rfbX // "yfdG" // "glmS" // "lpxA" // "serC" // "mrcB" // "mipA" // "mtgA" // "lpoB" // "rfe" // "arfB" // "lhr" // "ykgM" // "dnaK" // "ycdX" // "wcaF" // "wcaA" // "cpsG" // "rcsF" // "gmm" // "rffH" // "rffT" // "rffD" // "rffM" // "fabZ" // "argT" // "metL" // "dapF" // "cysM" // "metJ" // "arnA" // "gshB" // "ygeW" // "pdxJ" // "fau" // "yeiL" // "soxR" // "ydiP" // "yneJ" // "ycjW" // "pepA…	GO:0009058
protein peptidyl-prolyl isomerization	0.0032843	surA // "fkpB" // "ppiB"	GO:0000413
peptidyl-proline modification	0.0032843	surA // "fkpB" // "ppiB"	GO:0018208
peptidyl-prolyl cis-trans isomerase activity	0.0032843	surA // "fkpB" // "ppiB"	GO:0003755
cis-trans isomerase activity	0.0032843	surA // "fkpB" // "ppiB"	GO:0016859
cellular biosynthetic process	0.0033227	serC // "mrcB" // "mipA" // "mtgA" // "lpoB" // "rfe" // "arfB" // "lhr" // "ykgM" // "dnaK" // "ycdX" // "wcaF" // "wcaA" // "cpsG" // "rcsF" // "gmm" // "rfbX" // "rffH" // "rffT" // "rffD" // "rffM" // "fabZ" // "argT" // "metL" // "dapF" // "cysM" // "metJ" // "arnA" // "lpxA" // "gshB" // "ygeW" // "pdxJ" // "fau" // "yfdG" // "glmS" // "yeiL" // "soxR" // "ydiP" // "yneJ" // "ycjW" // "pepA…	GO:0044249
cellular macromolecule biosynthetic process	0.00369937	mrcB // "mipA" // "mtgA" // "lpoB" // "rfe" // "wcaF" // "wcaA" // "cpsG" // "rcsF" // "gmm" // "rfbX" // "rffH" // "rffT" // "rffD" // "rffM" // "arfB" // "lhr" // "ykgM" // "dnaK" // "ycdX" // "yeiL" // "soxR" // "metJ" // "ydiP" // "yneJ" // "ycjW" // "pepA"	GO:0034645
colanic acid biosynthetic process	0.00384628	wcaF // "wcaA" // "cpsG" // "rcsF"	GO:0009242
colanic acid metabolic process	0.00384628	wcaF // "wcaA" // "cpsG" // "rcsF"	GO:0046377
peptidoglycan-based cell wall	0.00384628	rfe // "rffT" // "mrcB" // "mtgA"	GO:0009274
aminopeptidase activity	0.00428738	pepN // "pepA" // "frvX"	GO:0004177
cellular carbohydrate metabolic process	0.00445438	glpQ // "wcaF" // "wcaA" // "cpsG" // "rcsF" // "rfe" // "gmm" // "rfbX" // "rffH" // "rffT" // "rffD" // "rffM"	GO:0044262
'de novo' protein folding	0.00479132	surA // "dnaK"	GO:0006458
organic substance biosynthetic process	0.00514089	serC // "argT" // "metL" // "dapF" // "cysM" // "metJ" // "gshB" // "mrcB" // "mipA" // "mtgA" // "lpoB" // "rfe" // "arfB" // "lhr" // "ykgM" // "dnaK" // "ycdX" // "wcaF" // "wcaA" // "cpsG" // "rcsF" // "rffH" // "rffT" // "rffD" // "rffM" // "rfbX" // "yfdG" // "arnA" // "lpxA" // "fabZ" // "gmm" // "pdxJ" // "ygeW" // "fau" // "glmS" // "yeiL" // "soxR" // "ydiP" // "yneJ" // "ycjW" // "pepA…	GO:1901576
macromolecule biosynthetic process	0.00533613	mrcB // "mipA" // "mtgA" // "lpoB" // "rfe" // "arfB" // "lhr" // "ykgM" // "dnaK" // "ycdX" // "yeiL" // "soxR" // "metJ" // "ydiP" // "yneJ" // "ycjW" // "pepA" // "wcaF" // "wcaA" // "cpsG" // "rcsF" // "gmm" // "rfbX" // "rffH" // "rffT" // "rffD" // "rffM" // "yfdG"	GO:0009059
O antigen biosynthetic process	0.0068003	rffH // "rfe" // "rfbX"	GO:0009243
O antigen metabolic process	0.0068003	rffH // "rfe" // "rfbX"	GO:0046402
external encapsulating structure	0.006974	rfe // "rffT" // "mrcB" // "mtgA"	GO:0030312
cell wall	0.006974	rfe // "rffT" // "mrcB" // "mtgA"	GO:0005618
lipopolysaccharide biosynthetic process	0.00781632	rfe // "wcaF" // "cpsG" // "gmm" // "rfbX" // "wcaA"	GO:0009103
peptidoglycan glycosyltransferase activity	0.00783478	mrcB // "mtgA"	GO:0008955
lysine biosynthetic process via diaminopimelate	0.00832311	argT // "metL" // "dapF"	GO:0009089
lysine biosynthetic process	0.00832311	argT // "metL" // "dapF"	GO:0009085
lipopolysaccharide metabolic process	0.00845406	rfe // "wcaF" // "cpsG" // "gmm" // "rfbX" // "wcaA"	GO:0008653
isomerase activity	0.00862314	gpmM // "cpsG" // "dsbG" // "kduI" // "sgbU" // "surA" // "fkpB" // "ppiB" // "dapF"	GO:0016853
transferase activity, transferring hexosyl groups	0.00902848	mrcB // "mtgA" // "rffT" // "rffM"	GO:0016758
cell wall macromolecule metabolic process	0.0105913	mrcB // "mipA" // "mtgA" // "lpoB" // "rfe" // "rzoD"	GO:0044036
cellular component organization or biogenesis	0.0106666	rzoD // "yihA" // "surA" // "dnaK" // "erpA" // "sufB" // "wcaF" // "wcaA" // "fimI" // "arfB" // "mtgA" // "envC" // "ampD" // "rfe"	GO:0071840
lipid metabolic process	0.0106858	rfe // "wcaF" // "cpsG" // "gmm" // "rfbX" // "wcaA" // "arnA" // "lpxA" // "fabZ" // "fadE" // "glpQ"	GO:0006629
Lipopolysaccharide Biosynthesis	0.0114426	glmS // "rffH" // "arnA" // "lpxA"	Lipopolysaccharide-Biosynthesis

## Sheet: RT_LB1
(Gene-Ontology-Terms Pathways All-Genes)	p-values	Matches	Frame ID
maintenance of fidelity involved in DNA-dependent DNA replication	0.000388992	ruvC // "dnaQ"	GO:0045005
isomerase activity	0.00050932	gpmM // "cpsG" // "fumA" // "xylA" // "pptA" // "surA" // "fkpB" // "ppiB" // "dapF" // "dadX" // "yddE"	GO:0016853
cellular lipid metabolic process	0.000607832	wcaF // "cpsG" // "gmm" // "wcaI" // "rfbX" // "wcaK" // "arnT" // "fabZ" // "cdh" // "ydiS" // "cfa" // "fadE" // "lpp"	GO:0044255
DcuSR Two-Component Signal Transduction System, dicarboxylate-dependent	0.000759996	dcuR // "dcuS"	PWY0-1468
Holliday junction helicase complex	0.000759996	ruvA // "recG"	GO:0009379
mannosidase activity	0.000759996	gmm // "mngB"	GO:0015923
lipid metabolic process	0.000850511	wcaF // "cpsG" // "gmm" // "wcaI" // "rfbX" // "wcaK" // "arnT" // "fabZ" // "cdh" // "ydiS" // "cfa" // "fadE" // "lpp"	GO:0006629
lipopolysaccharide biosynthetic process	0.00131208	wcaF // "cpsG" // "gmm" // "wcaI" // "rfbX" // "wcaK" // "arnT"	GO:0009103
helicase activity	0.00142217	rhlB // "lhr" // "ruvA" // "recG" // "recD"	GO:0004386
lipopolysaccharide metabolic process	0.00144579	wcaF // "cpsG" // "gmm" // "wcaI" // "rfbX" // "wcaK" // "arnT"	GO:0008653
membrane assembly	0.00215174	surA // "bamE" // "bamB"	GO:0071709
Gram-negative-bacterium-type cell outer membrane assembly	0.00215174	surA // "bamE" // "bamB"	GO:0043165
replication fork reversal	0.00223863	ruvC	GO:0071932
replication fork processing	0.00223863	ruvC	GO:0031297
pentose phosphate pathway (oxidative branch)	0.00223863	gnd // "pgl"	OXIDATIVEPENT-PWY
pentose-phosphate shunt, oxidative branch	0.00223863	gnd // "pgl"	GO:0009051
single-organism carbohydrate metabolic process	0.00272539	wcaF // "wcaI" // "wcaK" // "cpsG" // "gmm" // "rfbX" // "arnT" // "yfdG" // "fabZ" // "xylA" // "gnd" // "pgl" // "glk" // "gpmM" // "fpr" // "mngB" // "glmS"	GO:0044723
purine NTP-dependent helicase activity	0.00277112	rhlB // "recG" // "lhr"	GO:0070035
ATP-dependent helicase activity	0.00277112	rhlB // "recG" // "lhr"	GO:0008026
protein peptidyl-prolyl isomerization	0.00289931	surA // "fkpB" // "ppiB"	GO:0000413
slime layer polysaccharide biosynthetic process	0.00289931	wcaF // "wcaI" // "wcaK"	GO:0045228
peptidyl-proline modification	0.00289931	surA // "fkpB" // "ppiB"	GO:0018208
slime layer organization	0.00289931	wcaF // "wcaI" // "wcaK"	GO:0045231
peptidyl-prolyl cis-trans isomerase activity	0.00289931	surA // "fkpB" // "ppiB"	GO:0003755
cellular membrane organization	0.00289931	surA // "bamE" // "bamB"	GO:0016044
cis-trans isomerase activity	0.00289931	surA // "fkpB" // "ppiB"	GO:0016859
colanic acid biosynthetic process	0.00328376	wcaI // "wcaK" // "wcaF" // "cpsG"	GO:0009242
colanic acid metabolic process	0.00328376	wcaI // "wcaK" // "wcaF" // "cpsG"	GO:0046377
lipid biosynthetic process	0.00342739	arnT // "fabZ" // "wcaF" // "cpsG" // "gmm" // "wcaI" // "rfbX" // "wcaK" // "cfa" // "cdh"	GO:0008610
glucose catabolic process	0.00360164	glk // "gpmM" // "gnd" // "xylA" // "pgl"	GO:0006007
pentose-phosphate shunt	0.00378831	gnd // "xylA" // "pgl"	GO:0006098
lipid modification	0.00385746	fadE // "ydiS" // "cfa" // "lpp"	GO:0030258
protein import	0.00439623	tolB // "tolQ"	GO:0017038
amino-acid racemase activity	0.00439623	dapF // "dadX"	GO:0047661
DNA helicase complex	0.00439623	ruvA // "recG"	GO:0033202
polysaccharide biosynthetic process	0.00440683	wcaF // "wcaI" // "wcaK" // "cpsG" // "gmm" // "rfbX" // "arnT" // "yfdG"	GO:0000271
membrane organization	0.00482629	surA // "bamE" // "bamB"	GO:0061024
hexose catabolic process	0.00494001	glk // "gpmM" // "gnd" // "xylA" // "pgl" // "fpr"	GO:0019320
protein binding	0.00547745	gnd // "fumA" // "dapF" // "bluF" // "clpS" // "surA" // "secB" // "hns" // "lpp" // "fabZ" // "bamE" // "dcuS" // "bamB" // "ymdB" // "lpoB" // "dnaQ" // "ruvC" // "rhlB" // "ybgC" // "ompA" // "menB" // "uspG" // "argK" // "tolB" // "pal" // "mrcB" // "sufE" // "iscX" // "rstA"	GO:0005515
NADPH regeneration	0.00601982	gnd // "xylA" // "pgl"	GO:0006740
DNA helicase activity	0.00601982	ruvA // "recG"	GO:0003678
carbohydrate derivative biosynthetic process	0.00634361	arnT // "fabZ" // "cpsG" // "glmS" // "dcd" // "mepA" // "mrcB" // "dacB" // "lpoB" // "wcaI" // "wcaK" // "wcaF" // "gmm" // "rfbX"	GO:1901137
carbohydrate biosynthetic process	0.00665261	arnT // "fabZ" // "wcaF" // "wcaI" // "wcaK" // "cpsG" // "gmm" // "rfbX" // "yfdG" // "glmS"	GO:0016051
racemase activity, acting on amino acids and derivatives	0.00719471	dapF // "dadX"	GO:0036361
lysine biosynthetic process via diaminopimelate	0.00737463	lysR // "metL" // "dapF"	GO:0009089
lysine biosynthetic process	0.00737463	lysR // "metL" // "dapF"	GO:0009085
external encapsulating structure part	0.00850004	lpp // "bamE" // "lpoB" // "dacB" // "tolB" // "surA" // "yejA" // "envC" // "ybgF" // "mepA" // "artI" // "ompA" // "pal" // "nfrA" // "bamB" // "amiD"	GO:0044462
polysaccharide metabolic process	0.0085031	wcaF // "wcaI" // "wcaK" // "cpsG" // "gmm" // "rfbX" // "arnT" // "yfdG"	GO:0005976
NADP metabolic process	0.00889558	gnd // "xylA" // "pgl"	GO:0006739
metabolic process	0.00949067	yohF // "ydiS" // "yiaY" // "fpr" // "metL" // "ydfG" // "fadE" // "dusC" // "msrC" // "rsxA" // "clpS" // "pepN" // "mepA" // "yafL" // "tolB" // "dacB" // "gnd" // "pgl" // "mngB" // "fumA" // "cdh" // "glmS" // "cpsG" // "rfbX" // "yfdG" // "cfa" // "sufE" // "iscX" // "xylA" // "gpmM" // "amiD" // "eutJ" // "surA" // "fkpB" // "ppiB" // "uspG" // "arnT" // "bluF" // "secB" // "lpp" // "mrcB" …	GO:0008152
diaminopimelate metabolic process	0.0105868	lysR // "metL" // "dapF"	GO:0046451
racemase and epimerase activity, acting on amino acids and derivatives	0.0105976	dapF // "dadX"	GO:0016855

## Sheet: 30_LB0
(Gene-Ontology-Terms Pathways All-Genes)	p-values	Matches
enterobacterial common antigen biosynthetic process	8.109e-07	rffH // "rffA" // "rffC" // "rfe" // "rffM" // "wzxE"
enterobacterial common antigen metabolic process	8.109e-07	rffH // "rffA" // "rffC" // "rfe" // "rffM" // "wzxE"
enterobacterial common antigen biosynthesis	3.7494e-06	rffH // "rffA" // "rffC" // "rffM" // "rfe"
'de novo' protein folding	0.000129715	surA // "dnaK" // "tig"
carbohydrate biosynthetic process	0.000218732	lpxA // "fabZ" // "otsB" // "wcaB" // "wcaL" // "rcsF" // "rfe" // "rffC" // "rffA" // "yjbE" // "rffH" // "rffM" // "wzxE" // "glmS"
cellular carbohydrate biosynthetic process	0.000227497	otsB // "wcaB" // "wcaL" // "rcsF" // "rfe" // "rffC" // "rffA" // "yjbE" // "rffH" // "rffM" // "wzxE"
polysaccharide metabolic process	0.000544098	kduI // "wcaB" // "wcaL" // "rcsF" // "rfe" // "rffC" // "rffA" // "yjbE" // "rffH" // "rffM" // "wzxE"
cellular polysaccharide biosynthetic process	0.000677193	wcaB // "wcaL" // "rcsF" // "rfe" // "rffC" // "rffA" // "yjbE" // "rffH" // "rffM" // "wzxE"
O antigen biosynthetic process	0.000817107	rffH // "rfe" // "rffC" // "rffA"
O antigen metabolic process	0.000817107	rffH // "rfe" // "rffC" // "rffA"
polysaccharide biosynthetic process	0.000873859	wcaB // "wcaL" // "rcsF" // "rfe" // "rffC" // "rffA" // "yjbE" // "rffH" // "rffM" // "wzxE"
serine family amino acid biosynthetic process	0.00104036	wcaB // "selD" // "metL" // "serC" // "cysH"
DNA catabolic process, exonucleolytic	0.00104108
exodeoxyribonuclease VII activity	0.00104108	xseB // "xseA"
exodeoxyribonuclease VII complex	0.00104108	xseA // "xseB"
Cell Structures Biosynthesis	0.00104163	mrcB // "glmS" // "rffH" // "lpxA" // "rffA" // "rffC" // "rffM" // "rfe"
cellular polysaccharide metabolic process	0.00120699	wcaB // "wcaL" // "rcsF" // "rfe" // "rffC" // "rffA" // "yjbE" // "rffH" // "rffM" // "wzxE"
serine family amino acid metabolic process	0.00139307	selD // "metL" // "serC" // "gcvH" // "wcaB" // "cysH"
protein transport	0.00210741	tatC // "tamA" // "sapC" // "ddpD" // "fliH" // "dppA" // "tig" // "tolR" // "surA"
establishment of protein localization	0.00210741	tatC // "tamA" // "sapC" // "ddpD" // "fliH" // "dppA" // "tig" // "tolR" // "surA"
cellular amino acid biosynthetic process	0.00222853	glnB // "gdhA" // "dadX" // "metL" // "serC" // "lysR" // "wcaB" // "cysH" // "pabA" // "selD" // "ggt" // "aroA" // "aspA"
chaperone mediated protein folding requiring cofactor	0.00305681	surA // "dnaK"
single-stranded DNA specific exodeoxyribonuclease activity	0.00305681
'de novo' posttranslational protein folding	0.00305681	surA // "dnaK"
protein binding involved in protein folding	0.00305681	tig // "dnaK"
cellular carbohydrate metabolic process	0.00414471	gatC // "otsB" // "ygjK" // "wcaB" // "wcaL" // "rcsF" // "rfe" // "rffC" // "rffA" // "yjbE" // "rffH" // "rffM" // "wzxE"
small molecule biosynthetic process	0.00434105	menF // "menC" // "fabZ" // "aroA" // "glnB" // "gdhA" // "dadX" // "metL" // "serC" // "lysR" // "wcaB" // "cysH" // "pabA" // "selD" // "ggt" // "aspA" // "thiP" // "cobU"
single-organism biosynthetic process	0.0044987	menF // "menC" // "fabZ" // "aroA" // "glnB" // "gdhA" // "dadX" // "metL" // "serC" // "lysR" // "wcaB" // "cysH" // "pabA" // "selD" // "ggt" // "aspA" // "thiP" // "cobU"
protein peptidyl-prolyl isomerization	0.00452657	tig // "surA" // "ppiB"
peptidyl-proline modification	0.00452657	tig // "surA" // "ppiB"
exodeoxyribonuclease activity	0.00452657	xseB // "xseA" // "recD"
peptidyl-prolyl cis-trans isomerase activity	0.00452657	tig // "surA" // "ppiB"
cis-trans isomerase activity	0.00452657	tig // "surA" // "ppiB"
exodeoxyribonuclease activity, producing 5'-phosphomonoesters	0.00452657	xseB // "xseA" // "recD"
nsrR	0.00499763	bamE // "rfe" // "rffH" // "rffC" // "rffA" // "wzxE" // "rffM" // "sufE"
cellular component organization or biogenesis	0.00534495	nlpD // "surA" // "bamE" // "rluD" // "ccmB" // "tig" // "dnaK" // "sufE" // "csdA" // "wcaB" // "wcaL" // "fliH" // "flhE" // "envC" // "ampD" // "rfe"
carbohydrate metabolic process	0.00560779	gatC // "otsB" // "ygjK" // "lpxA" // "fabZ" // "gpmM" // "uxaC" // "kduI" // "glmS" // "wcaB" // "wcaL" // "rcsF" // "rfe" // "rffC" // "rffA" // "yjbE" // "rffH" // "rffM" // "wzxE" // "amyA" // "nanA" // "yadE"
extracellular polysaccharide biosynthetic process	0.00576499	wcaB // "wcaL" // "yjbE" // "rffH"
extracellular polysaccharide metabolic process	0.00576499	wcaB // "wcaL" // "yjbE" // "rffH"
autolysis	0.00598391	nlpD // "envC"
isomerase activity	0.00601723	menF // "gpmM" // "rluD" // "dsbA" // "uxaC" // "kduI" // "tig" // "surA" // "ppiB" // "dadX"
single-organism carbohydrate metabolic process	0.00616874	wcaB // "wcaL" // "rcsF" // "rfe" // "rffC" // "rffA" // "yjbE" // "rffH" // "rffM" // "wzxE" // "otsB" // "ygjK" // "lpxA" // "fabZ" // "gpmM" // "uxaC" // "kduI" // "glmS"
cellular component organization	0.00628047	nlpD // "surA" // "bamE" // "rluD" // "ccmB" // "tig" // "dnaK" // "sufE" // "csdA" // "wcaB" // "wcaL" // "ampD" // "rfe" // "fliH" // "flhE"
O-acyltransferase activity	0.0074823	wcaB // "lpxA" // "aas"
oxoacid metabolic process	0.00778136	nac // "aas" // "fabZ" // "aroA" // "dadX" // "serC" // "aspA" // "pabA" // "glmS" // "ggt" // "glnB" // "gdhA" // "metL" // "lysR" // "wcaB" // "cysH" // "selD" // "csdA" // "gcvH" // "cadA" // "uxaC" // "kduI" // "glcD" // "hdhA" // "mhpA" // "hcaC" // "nanA"
transaminase activity	0.00783415	glmS // "pabA" // "rffA" // "serC"
carboxylic acid biosynthetic process	0.00825772	fabZ // "aroA" // "glnB" // "gdhA" // "dadX" // "metL" // "serC" // "lysR" // "wcaB" // "cysH" // "pabA" // "selD" // "ggt" // "aspA"
organic acid biosynthetic process	0.00825772	fabZ // "aroA" // "glnB" // "gdhA" // "dadX" // "metL" // "serC" // "lysR" // "wcaB" // "cysH" // "pabA" // "selD" // "ggt" // "aspA"
organic acid metabolic process	0.00839542	nac // "aas" // "dadX" // "serC" // "aspA" // "pabA" // "glmS" // "ggt" // "csdA" // "fabZ" // "aroA" // "glnB" // "gdhA" // "metL" // "lysR" // "wcaB" // "cysH" // "selD" // "gcvH" // "cadA" // "uxaC" // "kduI" // "glcD" // "hdhA" // "mhpA" // "hcaC" // "nanA"
carboxylic acid metabolic process	0.008457	aas // "fabZ" // "aroA" // "dadX" // "serC" // "aspA" // "pabA" // "glmS" // "ggt" // "glnB" // "gdhA" // "metL" // "lysR" // "wcaB" // "cysH" // "selD" // "csdA" // "gcvH" // "cadA" // "uxaC" // "kduI" // "glcD" // "hdhA" // "mhpA" // "hcaC" // "nanA"
sulfur compound metabolic process	0.00867658	cysH // "wcaB" // "metL" // "ggt" // "speD" // "thiP" // "csdA" // "sufE"
transferase activity, transferring nitrogenous groups	0.00903036	glmS // "pabA" // "rffA" // "serC"
alpha-amino acid biosynthetic process	0.00909938	pabA // "dadX" // "lysR" // "metL" // "wcaB" // "selD" // "serC" // "glnB" // "gdhA" // "cysH"
cellular response to toxic substance	0.00976211	dsbA // "phoU"
gcvA	0.00976211	gcvH // "gcvB"
cytokinetic cell separation	0.00976211	envC // "nlpD"
cellular response to antibiotic	0.00976211	dsbA // "phoU"
exonuclease activity	0.0117665	xseB // "xseA" // "recD" // "dnaQ"

## Sheet: 30_LB1
(Gene-Ontology-Terms All-Genes Pathways)	p-values	Matches	Frame ID
bacteriocin transport	0.000156767	tolB // "tolQ" // "tolR" // "tolA"	GO:0043213
protein import	0.000249498	tolB // "tolQ" // "tolA"	GO:0017038
slime layer polysaccharide biosynthetic process	0.000671811	wcaF // "wcaI" // "wcaK" // "wcaA"	GO:0045228
positive regulation of cellular protein metabolic process	0.000671811	cheA // "arcZ" // "ryhB" // "hfq"	GO:0032270
slime layer organization	0.000671811	wcaF // "wcaI" // "wcaK" // "wcaA"	GO:0045231
positive regulation of protein metabolic process	0.000976259	cheA // "arcZ" // "ryhB" // "hfq"	GO:0051247
maintenance of fidelity involved in DNA-dependent DNA replication	0.00117472	ruvC // "dnaQ"	GO:0045005
Holliday junction resolvase complex	0.00117472	ruvC // "ruvA" // "rusA"	GO:0048476
outer membrane	0.00132495	cirA // "ompA" // "pal" // "pgaA" // "mltA" // "bamE" // "lpp" // "bamB" // "lpoA" // "lpoB" // "nlpD" // "loiP" // "hofQ" // "ycgV"	GO:0019867
cell outer membrane	0.00147868	cirA // "ompA" // "pal" // "pgaA" // "mltA" // "bamE" // "lpp" // "bamB" // "lpoA" // "lpoB" // "nlpD" // "loiP" // "hofQ"	GO:0009279
amide binding	0.00150657	mrcA // "mrcB" // "dacC" // "surA" // "entF"	GO:0033218
Holliday junction helicase complex	0.00161426	ruvA // "recG"	GO:0009379
DNA helicase activity	0.0018531	ruvA // "recB" // "recG"	GO:0003678
extracellular polysaccharide biosynthetic process	0.00186319	wcaF // "wcaI" // "wcaK" // "wcaA" // "rfbD"	GO:0045226
colanic acid biosynthetic process	0.00186319	wcaI // "wcaK" // "wcaF" // "wcaA" // "cpsG"	GO:0009242
extracellular polysaccharide metabolic process	0.00186319	wcaF // "wcaI" // "wcaK" // "wcaA" // "rfbD"	GO:0046379
colanic acid metabolic process	0.00186319	wcaI // "wcaK" // "wcaF" // "wcaA" // "cpsG"	GO:0046377
macromolecule metabolic process	0.00232607	mltA // "dnaQ" // "recD" // "recB" // "rnhA" // "ruvC" // "rusA" // "recJ" // "mcrA" // "entH" // "entF" // "panD" // "dacC" // "loiP" // "ypdF" // "tolB" // "yfgC" // "dnaK" // "surA" // "ppiB" // "fkpB" // "eutJ" // "yraI" // "secB" // "oxyS" // "dsrA" // "mrcB" // "mrcA" // "lpoA" // "lpoB" // "nlpD" // "aaeR" // "cspH" // "rbsR" // "rcsB" // "idnR" // "yciT" // "yeiE" // "yidP" // "relB" // "…	GO:0043170
negative regulation of translation, ncRNA-mediated	0.00244837	istR-1 // "micC" // "ryhB" // "hfq"	GO:0040033
DNA repair	0.00261029	dinB // "dnaQ" // "recD" // "recB" // "ruvC" // "ruvA" // "rusA" // "recG" // "recJ"	GO:0006281
positive regulation of translation	0.00309804	arcZ // "ryhB" // "hfq"	GO:0045727
protein folding	0.003121	dnaK // "surA" // "ppiB" // "fkpB" // "eutJ" // "yraI" // "secB"	GO:0006457
regulation of translation, ncRNA-mediated	0.00316309	ryhB // "hfq" // "istR-1" // "micC"	GO:0045974
carbohydrate derivative biosynthetic process	0.00350413	fabZ // "rfbD" // "cpsG" // "glmS" // "mrcB" // "mrcA" // "mltA" // "dacC" // "lpoA" // "lpoB" // "add" // "speD" // "pyrD" // "wcaI" // "wcaK" // "wcaF" // "wcaA" // "gmm" // "nrdE"	GO:1901137
serine-type D-Ala-D-Ala carboxypeptidase activity	0.00451039	dacC // "mrcA" // "mrcB"	GO:0009002
exonuclease activity	0.0046239	pnp // "recB" // "recD" // "recJ" // "dnaQ"	GO:0004527
chaperone mediated protein folding requiring cofactor	0.00471421	surA // "dnaK"	GO:0051085
replication fork reversal	0.00471421	ruvC	GO:0071932
crossover junction endodeoxyribonuclease activity	0.00471421	ruvC // "rusA"	GO:0008821
internal side of cell outer membrane	0.00471421	lpoB // "lpoA"	GO:0031241
replication fork processing	0.00471421	ruvC	GO:0031297
exodeoxyribonuclease V complex	0.00471421	recD // "recB"	GO:0009338
negative regulation of transport	0.00471421	sgrT // "phoU"	GO:0051051
glycosaminoglycan binding	0.00471421	lpp // "dedD"	GO:0005539
'de novo' posttranslational protein folding	0.00471421	surA // "dnaK"	GO:0051084
endodeoxyribonuclease activity, producing 3'-phosphomonoesters	0.00471421	ruvC // "rusA"	GO:0016889
peptidoglycan binding	0.00471421	lpp // "dedD"	GO:0042834
exodeoxyribonuclease V activity	0.00471421	recB // "recD"	GO:0008854
nuclease activity	0.00484276	pnp // "recB" // "recD" // "recJ" // "rnhA" // "ruvC" // "rusA" // "dnaQ" // "mcrA"	GO:0004518
nucleic acid phosphodiester bond hydrolysis	0.00502817	dnaQ // "recD" // "recB" // "rnhA" // "ruvC" // "rusA" // "recJ" // "mcrA"	GO:0090305
drug binding	0.00612946	fkpB // "mrcA" // "mrcB" // "dacC"	GO:0008144
oxidoreductase activity, acting on the CH-NH2 group of donors	0.00625428	pdxH // "gdhA" // "aegA"	GO:0016638
membrane assembly	0.00625428	surA // "bamE" // "bamB"	GO:0071709
Gram-negative-bacterium-type cell outer membrane assembly	0.00625428	surA // "bamE" // "bamB"	GO:0043165
helicase activity	0.00725239	rhlB // "ruvA" // "recB" // "recG" // "recD"	GO:0004386
cytokinetic process	0.00742509	minC // "nlpD" // "envC" // "dedD"	GO:0032506
protein peptidyl-prolyl isomerization	0.0083477	surA // "fkpB" // "ppiB"	GO:0000413
peptidyl-proline modification	0.0083477	surA // "fkpB" // "ppiB"	GO:0018208
penicillin binding	0.0083477	mrcA // "mrcB" // "dacC"	GO:0008658
peptidyl-prolyl cis-trans isomerase activity	0.0083477	surA // "fkpB" // "ppiB"	GO:0003755
cellular membrane organization	0.0083477	surA // "bamE" // "bamB"	GO:0016044
cis-trans isomerase activity	0.0083477	surA // "fkpB" // "ppiB"	GO:0016859
ATP-dependent DNA helicase activity	0.0083477	recB // "recG"	GO:0004003
cellular macromolecule metabolic process	0.00893294	dnaK // "surA" // "fkpB" // "ppiB" // "cheA" // "rstB" // "yedV" // "ptsP" // "eutJ" // "yraI" // "secB" // "nrdG" // "oxyS" // "dsrA" // "wcaF" // "wcaI" // "wcaK" // "wcaA" // "cpsG" // "gmm" // "rfbD" // "mrcB" // "mrcA" // "mltA" // "dacC" // "lpoA" // "lpoB" // "nlpD" // "aaeR" // "cspH" // "rbsR" // "rcsB" // "idnR" // "yciT" // "yeiE" // "yidP" // "relB" // "baeR" // "pnp" // "dusC" // "rr…	GO:0044260
protein transport	0.00896651	tatB // "tatC" // "secB" // "tolB" // "tolQ" // "tolA" // "hofQ" // "tolR" // "surA"	GO:0015031
establishment of protein localization	0.00896651	tatB // "tatC" // "secB" // "tolB" // "tolQ" // "tolA" // "hofQ" // "tolR" // "surA"	GO:0045184
regulation of cellular component organization	0.009066	baeR // "mrcA" // "mrcB" // "dacC" // "lpoB" // "lpoA" // "cbtA" // "prlF" // "phoU"	GO:0051128
positive regulation of translation, ncRNA-mediated	0.00917892	ryhB // "hfq"	GO:0045975
autolysis	0.00917892	nlpD // "envC"	GO:0001896
carbohydrate derivative binding	0.00917892	lpp // "dedD"	GO:0097367
'de novo' protein folding	0.00917892	surA // "dnaK"	GO:0006458
amino-acid racemase activity	0.00917892	dapF // "dadX"	GO:0047661
protein transport by the Tat complex	0.00917892	tatB // "tatC"	GO:0043953
DNA helicase complex	0.00917892	ruvA // "recG"	GO:0033202
TAT protein transport complex	0.00917892	tatB // "tatC"	GO:0033281
nadR	0.00917892	nadA // "pncB"	EG11335
