# Supplementary material for: A Genome-Wide Screen for Bacterial Envelope Biogenesis Mutants Identifies a Novel Factor Involved in Cell Wall Precursor Metabolism
Source: PLoS Genet. 2014 Jan 2;10(1):e1004056. doi: 10.1371/journal.pgen.1004056 (PMC3879167; doi:10.1371/journal.pgen.1004056)
Supplement: Table S3 — KEGG pathway enrichment. The spreadsheet lists pathways and p-values for their relative enrichments among the hits identified in the CPRG screen. (XLSX) [file pgen.1004056.s004.xlsx]

## Sheet: 30 LB0
Annotation id	Annotation Term	GO tree	P-value uncorrected	Benjamini Hochberg adjusted P-value (FDR 5%)	Fold Enrichment	Gene name hits in our list	Number of hit genes in our list	%	Number of genes in our list	Number of hit genes in background set	Number of genes in background set
path:eco03430	Mismatch repair - Escherichia coli K-12 MG1655		0.0497372	0.736803	3.53182	dnaQ, xseA, xseB	3	6	50	22	1295
path:eco03010	Ribosome - Escherichia coli K-12 MG1655		0.0868874	0.736803	3.98462	rpmF, rpsF	2	4	50	13	1295
path:eco00250	Alanine, aspartate and glutamate metabolism - Escherichia coli K-12 MG1655		0.0900887	0.736803	2.775	aspA, gdhA, glmS	3	6	50	28	1295
path:eco00130	Ubiquinone and other terpenoid-quinone biosynthesis - Escherichia coli K-12 MG1655		0.111423	0.736803	3.45333	menC, menF	2	4	50	15	1295
path:eco01220	Degradation of aromatic compounds - Escherichia coli K-12 MG1655		0.111423	0.736803	3.45333	hcaC, mhpA	2	4	50	15	1295
path:eco00361	Chlorocyclohexane and chlorobenzene degradation - Escherichia coli K-12 MG1655		0.111498	0.736803	8.63333	hcaC	1	2	50	3	1295
path:eco00590	Arachidonic acid metabolism - Escherichia coli K-12 MG1655		0.111498	0.736803	8.63333	ggt	1	2	50	3	1295
path:eco00430	Taurine and hypotaurine metabolism - Escherichia coli K-12 MG1655		0.145883	0.736803	6.475	ggt	1	2	50	4	1295
path:eco00473	D-Alanine metabolism - Escherichia coli K-12 MG1655		0.145883	0.736803	6.475	dadX	1	2	50	4	1295
path:eco00642	Ethylbenzene degradation - Escherichia coli K-12 MG1655		0.145883	0.736803	6.475	hcaC	1	2	50	4	1295
path:eco01100	Metabolic pathways - Escherichia coli K-12 MG1655		0.151897	0.736803	1.16968	amyA, aroA, aspA, cadA, cobU, cysH, dadX, deoA, dnaQ, fabZ, gatC, gdhA, ggt, glcD, glmS, hcaC, lpxA, manZ, menC, menF, metL, otsB, pntA, rffH, selD, serC, speD, uxaC	28	56	50	620	1295
path:eco00040	Pentose and glucuronate interconversions - Escherichia coli K-12 MG1655		0.178815	0.736803	2.59	kduI, uxaC	2	4	50	20	1295
path:eco00460	Cyanoamino acid metabolism - Escherichia coli K-12 MG1655		0.210786	0.736803	4.31667	ggt	1	2	50	6	1295
path:eco00523	Polyketide sugar unit biosynthesis - Escherichia coli K-12 MG1655		0.210786	0.736803	4.31667	rffH	1	2	50	6	1295
path:eco00625	Chloroalkane and chloroalkene degradation - Escherichia coli K-12 MG1655		0.210786	0.736803	4.31667	hcaC	1	2	50	6	1295
path:eco01053	Biosynthesis of siderophore group nonribosomal peptides - Escherichia coli K-12 MG1655		0.210786	0.736803	4.31667	menF	1	2	50	6	1295
path:eco03440	Homologous recombination - Escherichia coli K-12 MG1655		0.22176	0.736803	2.25217	dnaQ, recD	2	4	50	23	1295
path:eco00520	Amino sugar and nucleotide sugar metabolism - Escherichia coli K-12 MG1655		0.228768	0.736803	1.80698	glmS, manZ, nanA	3	6	50	43	1295
path:eco00061	Fatty acid biosynthesis - Escherichia coli K-12 MG1655		0.241399	0.736803	3.7	fabZ	1	2	50	7	1295
path:eco00521	Streptomycin biosynthesis - Escherichia coli K-12 MG1655		0.270848	0.736803	3.2375	rffH	1	2	50	8	1295
path:eco00621	Dioxin degradation - Escherichia coli K-12 MG1655		0.270848	0.736803	3.2375	hcaC	1	2	50	8	1295
path:eco00622	Xylene degradation - Escherichia coli K-12 MG1655		0.270848	0.736803	3.2375	hcaC	1	2	50	8	1295
path:eco00270	Cysteine and methionine metabolism - Escherichia coli K-12 MG1655		0.280129	0.736803	1.91852	metL, speD	2	4	50	27	1295
path:eco00310	Lysine degradation - Escherichia coli K-12 MG1655		0.299176	0.736803	2.87778	cadA	1	2	50	9	1295
path:eco00750	Vitamin B6 metabolism - Escherichia coli K-12 MG1655		0.299176	0.736803	2.87778	serC	1	2	50	9	1295
path:eco00360	Phenylalanine metabolism - Escherichia coli K-12 MG1655		0.309333	0.736803	1.78621	hcaC, mhpA	2	4	50	29	1295
path:eco00300	Lysine biosynthesis - Escherichia coli K-12 MG1655		0.326424	0.736803	2.59	metL	1	2	50	10	1295
path:eco00627	Aminobenzoate degradation - Escherichia coli K-12 MG1655		0.326424	0.736803	2.59	hcaC	1	2	50	10	1295
path:eco00623	Toluene degradation - Escherichia coli K-12 MG1655		0.352633	0.736803	2.35455	hcaC	1	2	50	11	1295
path:eco03060	Protein export - Escherichia coli K-12 MG1655		0.352633	0.736803	2.35455	tatC	1	2	50	11	1295
path:eco00260	Glycine, serine and threonine metabolism - Escherichia coli K-12 MG1655		0.35271	0.736803	1.61875	metL, serC	2	4	50	32	1295
path:eco00500	Starch and sucrose metabolism - Escherichia coli K-12 MG1655		0.381153	0.736803	1.52353	amyA, otsB	2	4	50	34	1295
path:eco00780	Biotin metabolism - Escherichia coli K-12 MG1655		0.402088	0.736803	1.99231	fabZ	1	2	50	13	1295
path:eco03018	RNA degradation - Escherichia coli K-12 MG1655		0.402088	0.736803	1.99231	dnaK	1	2	50	13	1295
path:eco00362	Benzoate degradation - Escherichia coli K-12 MG1655		0.425408	0.736803	1.85	hcaC	1	2	50	14	1295
path:eco00071	Fatty acid degradation - Escherichia coli K-12 MG1655		0.447835	0.736803	1.72667	aas	1	2	50	15	1295
path:eco03030	DNA replication - Escherichia coli K-12 MG1655		0.447835	0.736803	1.72667	dnaQ	1	2	50	15	1295
path:eco00450	Selenocompound metabolism - Escherichia coli K-12 MG1655		0.469404	0.736803	1.61875	selD	1	2	50	16	1295
path:eco00760	Nicotinate and nicotinamide metabolism - Escherichia coli K-12 MG1655		0.469404	0.736803	1.61875	pntA	1	2	50	16	1295
path:eco00790	Folate biosynthesis - Escherichia coli K-12 MG1655		0.469404	0.736803	1.61875	pabA	1	2	50	16	1295
path:eco00860	Porphyrin and chlorophyll metabolism - Escherichia coli K-12 MG1655		0.469404	0.736803	1.61875	cobU	1	2	50	16	1295
path:eco00630	Glyoxylate and dicarboxylate metabolism - Escherichia coli K-12 MG1655		0.476204	0.736803	1.26341	gcvH, glcD	2	4	50	41	1295
path:eco00330	Arginine and proline metabolism - Escherichia coli K-12 MG1655		0.489094	0.736803	1.23333	gdhA, speD	2	4	50	42	1295
path:eco02060	Phosphotransferase system (PTS) - Escherichia coli K-12 MG1655		0.501793	0.736803	1.20465	gatC, manZ	2	4	50	43	1295
path:eco00480	Glutathione metabolism - Escherichia coli K-12 MG1655		0.510094	0.736803	1.43889	ggt	1	2	50	18	1295
path:eco00550	Peptidoglycan biosynthesis - Escherichia coli K-12 MG1655		0.529276	0.74789	1.36316	mrcB	1	2	50	19	1295
path:eco00400	Phenylalanine, tyrosine and tryptophan biosynthesis - Escherichia coli K-12 MG1655		0.547721	0.757266	1.295	aroA	1	2	50	20	1295
path:eco02030	Bacterial chemotaxis - Escherichia coli K-12 MG1655		0.565458	0.757266	1.23333	dppA	1	2	50	21	1295
path:eco00564	Glycerophospholipid metabolism - Escherichia coli K-12 MG1655		0.582512	0.757266	1.17727	aas	1	2	50	22	1295
path:eco00920	Sulfur metabolism - Escherichia coli K-12 MG1655		0.582512	0.757266	1.17727	cysH	1	2	50	22	1295
path:eco00540	Lipopolysaccharide biosynthesis - Escherichia coli K-12 MG1655		0.614676	0.768345	1.07917	lpxA	1	2	50	24	1295
path:eco03070	Bacterial secretion system - Escherichia coli K-12 MG1655		0.614676	0.768345	1.07917	tatC	1	2	50	24	1295
path:eco00910	Nitrogen metabolism - Escherichia coli K-12 MG1655		0.638107	0.782585	0.941818	aspA, gdhA	2	4	50	55	1295
path:eco00240	Pyrimidine metabolism - Escherichia coli K-12 MG1655		0.667409	0.803362	0.893103	deoA, dnaQ	2	4	50	58	1295
path:eco00680	Methane metabolism - Escherichia coli K-12 MG1655		0.697283	0.824062	0.863333	serC	1	2	50	30	1295
path:eco00052	Galactose metabolism - Escherichia coli K-12 MG1655		0.72075	0.832034	0.809375	gatC	1	2	50	32	1295
path:eco01110	Biosynthesis of secondary metabolites - Escherichia coli K-12 MG1655		0.73397	0.832034	0.873034	aroA, cadA, gcvH, glcD, glmS, menC, menF, metL, rffH	9	18	50	267	1295
path:eco02040	Flagellar assembly - Escherichia coli K-12 MG1655		0.74243	0.832034	0.761765	fliH	1	2	50	34	1295
path:eco02010	ABC transporters - Escherichia coli K-12 MG1655		0.766342	0.844275	0.804348	ccmB, dppA, nikD, sapC, thiP	5	10	50	161	1295
path:eco00051	Fructose and mannose metabolism - Escherichia coli K-12 MG1655		0.789672	0.855478	0.664103	manZ	1	2	50	39	1295
path:eco01230	Biosynthesis of amino acids - Escherichia coli K-12 MG1655		0.824011	0.878045	0.69375	aroA, metL, serC	3	6	50	112	1295
path:eco01120	Microbial metabolism in diverse environments - Escherichia coli K-12 MG1655		0.881332	0.923977	0.703167	cysH, glcD, hcaC, metL, mhpA, serC	6	12	50	221	1295
path:eco00230	Purine metabolism - Escherichia coli K-12 MG1655		0.968657	0.985417	0.304706	dnaQ	1	2	50	85	1295
path:eco02020	Two-component system - Escherichia coli K-12 MG1655		0.977836	0.985417	0.372662	glnB, rcsF	2	4	50	139	1295
path:eco01200	Carbon metabolism - Escherichia coli K-12 MG1655		0.985417	0.985417	0.251456	serC	1	2	50	103	1295

## Sheet: 30 LB1
Annotation id	Annotation Term	GO tree	P-value uncorrected	Benjamini Hochberg adjusted P-value (FDR 5%)	Fold Enrichment	Gene name hits in our list	Number of hit genes in our list	%	Number of genes in our list	Number of hit genes in background set	Number of genes in background set
path:eco03440	Homologous recombination - Escherichia coli K-12 MG1655		7.52353e-05	0.00421318	6.06355	dnaQ, recB, recD, recG, recJ, ruvA, ruvC	7	10.7692	65	23	1295
path:eco03018	RNA degradation - Escherichia coli K-12 MG1655		0.00293828	0.0822718	6.13018	dnaK, hfq, pnp, rhlB	4	6.15385	65	13	1295
path:eco03060	Protein export - Escherichia coli K-12 MG1655		0.0149156	0.278425	5.43357	secB, tatB, tatC	3	4.61538	65	11	1295
path:eco00330	Arginine and proline metabolism - Escherichia coli K-12 MG1655		0.0549907	0.663696	2.37179	argB, gdhA, puuD, speD, ybcF	5	7.69231	65	42	1295
path:eco00550	Peptidoglycan biosynthesis - Escherichia coli K-12 MG1655		0.0657894	0.663696	3.14575	dacC, mrcA, mrcB	3	4.61538	65	19	1295
path:eco00750	Vitamin B6 metabolism - Escherichia coli K-12 MG1655		0.0711103	0.663696	4.42735	pdxH, serC	2	3.07692	65	9	1295
path:eco00300	Lysine biosynthesis - Escherichia coli K-12 MG1655		0.0860761	0.688609	3.98462	dapF, metL	2	3.07692	65	10	1295
path:eco03070	Bacterial secretion system - Escherichia coli K-12 MG1655		0.115221	0.708592	2.49038	secB, tatB, tatC	3	4.61538	65	24	1295
path:eco00230	Purine metabolism - Escherichia coli K-12 MG1655		0.127741	0.708592	1.64072	add, allB, dnaQ, nrdE, pnp, ybcF, nrdF	7	10.7692	65	85	1295
path:eco00780	Biotin metabolism - Escherichia coli K-12 MG1655		0.13559	0.708592	3.06509	bioF, fabZ	2	3.07692	65	13	1295
path:eco00590	Arachidonic acid metabolism - Escherichia coli K-12 MG1655		0.143253	0.708592	6.64103	btuE	1	1.53846	65	3	1295
path:eco00240	Pyrimidine metabolism - Escherichia coli K-12 MG1655		0.16105	0.708592	1.71751	dnaQ, nrdE, pnp, pyrD, nrdF	5	7.69231	65	58	1295
path:eco03030	DNA replication - Escherichia coli K-12 MG1655		0.171364	0.708592	2.65641	dnaQ, rnhA	2	3.07692	65	15	1295
path:eco00473	D-Alanine metabolism - Escherichia coli K-12 MG1655		0.186355	0.708592	4.98077	dadX	1	1.53846	65	4	1295
path:eco00760	Nicotinate and nicotinamide metabolism - Escherichia coli K-12 MG1655		0.189801	0.708592	2.49038	nadA, pncB	2	3.07692	65	16	1295
path:eco00480	Glutathione metabolism - Escherichia coli K-12 MG1655		0.227386	0.795851	2.21368	btuE, gnd	2	3.07692	65	18	1295
path:eco00523	Polyketide sugar unit biosynthesis - Escherichia coli K-12 MG1655		0.266255	0.806483	3.32051	rfbD	1	1.53846	65	6	1295
path:eco01053	Biosynthesis of siderophore group nonribosomal peptides - Escherichia coli K-12 MG1655		0.266255	0.806483	3.32051	entF	1	1.53846	65	6	1295
path:eco02030	Bacterial chemotaxis - Escherichia coli K-12 MG1655		0.284563	0.806483	1.89744	cheA, trg	2	3.07692	65	21	1295
path:eco00061	Fatty acid biosynthesis - Escherichia coli K-12 MG1655		0.303255	0.806483	2.84615	fabZ	1	1.53846	65	7	1295
path:eco03430	Mismatch repair - Escherichia coli K-12 MG1655		0.303615	0.806483	1.81119	dnaQ, recJ	2	3.07692	65	22	1295
path:eco00521	Streptomycin biosynthesis - Escherichia coli K-12 MG1655		0.338417	0.806483	2.49038	rfbD	1	1.53846	65	8	1295
path:eco00310	Lysine degradation - Escherichia coli K-12 MG1655		0.37183	0.806483	2.21368	sucA	1	1.53846	65	9	1295
path:eco00380	Tryptophan metabolism - Escherichia coli K-12 MG1655		0.37183	0.806483	2.21368	sucA	1	1.53846	65	9	1295
path:eco02020	Two-component system - Escherichia coli K-12 MG1655		0.396908	0.806483	1.14665	atoA, baeR, cheA, glmY, narP, rcsB, rstB, trg	8	12.3077	65	139	1295
path:eco00270	Cysteine and methionine metabolism - Escherichia coli K-12 MG1655		0.396936	0.806483	1.47578	metL, speD	2	3.07692	65	27	1295
path:eco00627	Aminobenzoate degradation - Escherichia coli K-12 MG1655		0.40358	0.806483	1.99231	atoA	1	1.53846	65	10	1295
path:eco00250	Alanine, aspartate and glutamate metabolism - Escherichia coli K-12 MG1655		0.414989	0.806483	1.42308	gdhA, glmS	2	3.07692	65	28	1295
path:eco00410	beta-Alanine metabolism - Escherichia coli K-12 MG1655		0.433749	0.806483	1.81119	panD	1	1.53846	65	11	1295
path:eco00030	Pentose phosphate pathway - Escherichia coli K-12 MG1655		0.450289	0.806483	1.32821	edd, gnd	2	3.07692	65	30	1295
path:eco00730	Thiamine metabolism - Escherichia coli K-12 MG1655		0.462415	0.806483	1.66026	thiK	1	1.53846	65	12	1295
path:eco00260	Glycine, serine and threonine metabolism - Escherichia coli K-12 MG1655		0.484399	0.806483	1.24519	metL, serC	2	3.07692	65	32	1295
path:eco00650	Butanoate metabolism - Escherichia coli K-12 MG1655		0.484399	0.806483	1.24519	atoA, dmlA	2	3.07692	65	32	1295
path:eco03410	Base excision repair - Escherichia coli K-12 MG1655		0.48965	0.806483	1.53254	recJ	1	1.53846	65	13	1295
path:eco00053	Ascorbate and aldarate metabolism - Escherichia coli K-12 MG1655		0.515526	0.81345	1.42308	yiaK	1	1.53846	65	14	1295
path:eco00130	Ubiquinone and other terpenoid-quinone biosynthesis - Escherichia coli K-12 MG1655		0.540109	0.81345	1.32821	menB	1	1.53846	65	15	1295
path:eco01220	Degradation of aromatic compounds - Escherichia coli K-12 MG1655		0.540109	0.81345	1.32821	hcaF	1	1.53846	65	15	1295
path:eco01100	Metabolic pathways - Escherichia coli K-12 MG1655		0.562024	0.81345	0.996154	add, allB, argB, atoA, bioF, cpsG, dacC, dadX, dapF, dnaQ, edd, fabZ, gdhA, glmS, gnd, menB, metL, mrcA, nadA, nrdE, panD, pdxH, pncB, puuD, pyrD, rfbD, serC, speD, sucA, thiK, nrdF	31	47.6923	65	620	1295
path:eco01120	Microbial metabolism in diverse environments - Escherichia coli K-12 MG1655		0.56651	0.81345	0.991646	allB, atoA, dapF, edd, gnd, hcaF, metL, serC, sucA, tolQ, ybcF	11	16.9231	65	221	1295
path:eco00770	Pantothenate and CoA biosynthesis - Escherichia coli K-12 MG1655		0.585648	0.819907	1.17195	panD	1	1.53846	65	17	1295
path:eco01200	Carbon metabolism - Escherichia coli K-12 MG1655		0.601995	0.822237	0.96714	edd, gnd, serC, sucA, ybcF	5	7.69231	65	103	1295
path:eco00040	Pentose and glucuronate interconversions - Escherichia coli K-12 MG1655		0.645754	0.823902	0.996154	yiaK	1	1.53846	65	20	1295
path:eco00520	Amino sugar and nucleotide sugar metabolism - Escherichia coli K-12 MG1655		0.647352	0.823902	0.926655	cpsG, glmS	2	3.07692	65	43	1295
path:eco02060	Phosphotransferase system (PTS) - Escherichia coli K-12 MG1655		0.647352	0.823902	0.926655	chbB, ptsP	2	3.07692	65	43	1295
path:eco00564	Glycerophospholipid metabolism - Escherichia coli K-12 MG1655		0.680966	0.847425	0.905594	glpQ	1	1.53846	65	22	1295
path:eco01210	2-Oxocarboxylic acid metabolism - Escherichia coli K-12 MG1655		0.727418	0.867976	0.796923	argB	1	1.53846	65	25	1295
path:eco00640	Propanoate metabolism - Escherichia coli K-12 MG1655		0.754617	0.867976	0.737892	atoA	1	1.53846	65	27	1295
path:eco00020	Citrate cycle (TCA cycle) - Escherichia coli K-12 MG1655		0.767195	0.867976	0.711538	sucA	1	1.53846	65	28	1295
path:eco00910	Nitrogen metabolism - Escherichia coli K-12 MG1655		0.776529	0.867976	0.724476	gdhA, ybcF	2	3.07692	65	55	1295
path:eco00360	Phenylalanine metabolism - Escherichia coli K-12 MG1655		0.779139	0.867976	0.687003	hcaF	1	1.53846	65	29	1295
path:eco00680	Methane metabolism - Escherichia coli K-12 MG1655		0.790478	0.867976	0.664103	serC	1	1.53846	65	30	1295
path:eco01230	Biosynthesis of amino acids - Escherichia coli K-12 MG1655		0.831272	0.895215	0.711538	argB, dapF, metL, serC	4	6.15385	65	112	1295
path:eco00051	Fructose and mannose metabolism - Escherichia coli K-12 MG1655		0.869871	0.909706	0.510848	cpsG	1	1.53846	65	39	1295
path:eco00630	Glyoxylate and dicarboxylate metabolism - Escherichia coli K-12 MG1655		0.882997	0.909706	0.485929	dmlA	1	1.53846	65	41	1295
path:eco01110	Biosynthesis of secondary metabolites - Escherichia coli K-12 MG1655		0.893461	0.909706	0.746183	argB, cpsG, dapF, glmS, gnd, menB, metL, panD, rfbD, sucA	10	15.3846	65	267	1295
path:eco02010	ABC transporters - Escherichia coli K-12 MG1655		0.998479	0.998479	0.247492	araF, ssuB	2	3.07692	65	161	1295

## Sheet: RT LB0
Annotation id	Annotation Term	GO tree	P-value uncorrected	Benjamini Hochberg adjusted P-value (FDR 5%)	Fold Enrichment	Gene name hits in our list	Number of hit genes in our list	%	Number of genes in our list	Number of hit genes in background set	Number of genes in background set
path:eco00300	Lysine biosynthesis - Escherichia coli K-12 MG1655		0.00224639	0.0921022	10.5	dapF, metL, murE	3	8.10811	37	10	1295
path:eco00480	Glutathione metabolism - Escherichia coli K-12 MG1655		0.0130408	0.179533	5.83333	gshB, pepA, pepN	3	8.10811	37	18	1295
path:eco00550	Peptidoglycan biosynthesis - Escherichia coli K-12 MG1655		0.015184	0.179533	5.52632	mrcB, mtgA, murE	3	8.10811	37	19	1295
path:eco00040	Pentose and glucuronate interconversions - Escherichia coli K-12 MG1655		0.0175154	0.179533	5.25	kduI, yiaR, uxaA	3	8.10811	37	20	1295
path:eco00750	Vitamin B6 metabolism - Escherichia coli K-12 MG1655		0.0252077	0.206703	7.77778	pdxJ, serC	2	5.40541	37	9	1295
path:eco03018	RNA degradation - Escherichia coli K-12 MG1655		0.0508361	0.34738	5.38462	dnaK, ppk	2	5.40541	37	13	1295
path:eco01220	Degradation of aromatic compounds - Escherichia coli K-12 MG1655		0.0660357	0.38678	4.66667	mhpC, mhpE	2	5.40541	37	15	1295
path:eco00540	Lipopolysaccharide biosynthesis - Escherichia coli K-12 MG1655		0.148102	0.567115	2.91667	lpxA, lpxC	2	5.40541	37	24	1295
path:eco00523	Polyketide sugar unit biosynthesis - Escherichia coli K-12 MG1655		0.159927	0.567115	5.83333	rffH	1	2.7027	37	6	1295
path:eco00270	Cysteine and methionine metabolism - Escherichia coli K-12 MG1655		0.178757	0.567115	2.59259	cysM, metL	2	5.40541	37	27	1295
path:eco00061	Fatty acid biosynthesis - Escherichia coli K-12 MG1655		0.184041	0.567115	5	fabZ	1	2.7027	37	7	1295
path:eco00360	Phenylalanine metabolism - Escherichia coli K-12 MG1655		0.199726	0.567115	2.41379	mhpC, mhpE	2	5.40541	37	29	1295
path:eco00521	Streptomycin biosynthesis - Escherichia coli K-12 MG1655		0.207481	0.567115	4.375	rffH	1	2.7027	37	8	1295
path:eco00621	Dioxin degradation - Escherichia coli K-12 MG1655		0.207481	0.567115	4.375	mhpE	1	2.7027	37	8	1295
path:eco00622	Xylene degradation - Escherichia coli K-12 MG1655		0.207481	0.567115	4.375	mhpE	1	2.7027	37	8	1295
path:eco00260	Glycine, serine and threonine metabolism - Escherichia coli K-12 MG1655		0.231708	0.593752	2.1875	metL, serC	2	5.40541	37	32	1295
path:eco03060	Protein export - Escherichia coli K-12 MG1655		0.273937	0.630408	3.18182	tatC	1	2.7027	37	11	1295
path:eco00780	Biotin metabolism - Escherichia coli K-12 MG1655		0.315195	0.630408	2.69231	fabZ	1	2.7027	37	13	1295
path:eco03010	Ribosome - Escherichia coli K-12 MG1655		0.315195	0.630408	2.69231	ykgM	1	2.7027	37	13	1295
path:eco00630	Glyoxylate and dicarboxylate metabolism - Escherichia coli K-12 MG1655		0.328738	0.630408	1.70732	garR, gcvH	2	5.40541	37	41	1295
path:eco00362	Benzoate degradation - Escherichia coli K-12 MG1655		0.334959	0.630408	2.5	mhpE	1	2.7027	37	14	1295
path:eco00520	Amino sugar and nucleotide sugar metabolism - Escherichia coli K-12 MG1655		0.35007	0.630408	1.62791	cpsG, glmS	2	5.40541	37	43	1295
path:eco00071	Fatty acid degradation - Escherichia coli K-12 MG1655		0.354168	0.630408	2.33333	fadE	1	2.7027	37	15	1295
path:eco00760	Nicotinate and nicotinamide metabolism - Escherichia coli K-12 MG1655		0.372837	0.630408	2.1875	pntA	1	2.7027	37	16	1295
path:eco01100	Metabolic pathways - Escherichia coli K-12 MG1655		0.395925	0.630408	1.07258	cpsG, cysM, dapF, fabZ, fadE, garR, glmS, gshB, lpxA, lpxC, metL, mhpE, pdxJ, pepA, pepN, pntA, rffH, serC, uxaA	19	51.3514	37	620	1295
path:eco01230	Biosynthesis of amino acids - Escherichia coli K-12 MG1655		0.399771	0.630408	1.25	cysM, dapF, metL, serC	4	10.8108	37	112	1295
path:eco00564	Glycerophospholipid metabolism - Escherichia coli K-12 MG1655		0.474304	0.689388	1.59091	glpQ	1	2.7027	37	22	1295
path:eco00920	Sulfur metabolism - Escherichia coli K-12 MG1655		0.474304	0.689388	1.59091	cysM	1	2.7027	37	22	1295
path:eco03440	Homologous recombination - Escherichia coli K-12 MG1655		0.489583	0.689388	1.52174	recB	1	2.7027	37	23	1295
path:eco03070	Bacterial secretion system - Escherichia coli K-12 MG1655		0.50443	0.689388	1.45833	tatC	1	2.7027	37	24	1295
path:eco00250	Alanine, aspartate and glutamate metabolism - Escherichia coli K-12 MG1655		0.559728	0.740285	1.25	glmS	1	2.7027	37	28	1295
path:eco00680	Methane metabolism - Escherichia coli K-12 MG1655		0.585076	0.749629	1.16667	serC	1	2.7027	37	30	1295
path:eco01120	Microbial metabolism in diverse environments - Escherichia coli K-12 MG1655		0.624987	0.761617	0.950226	cysM, dapF, metL, mhpC, mhpE, serC	6	16.2162	37	221	1295
path:eco02040	Flagellar assembly - Escherichia coli K-12 MG1655		0.631585	0.761617	1.02941	flgH	1	2.7027	37	34	1295
path:eco00051	Fructose and mannose metabolism - Escherichia coli K-12 MG1655		0.682631	0.788088	0.897436	cpsG	1	2.7027	37	39	1295
path:eco00190	Oxidative phosphorylation - Escherichia coli K-12 MG1655		0.69198	0.788088	0.875	ppk	1	2.7027	37	40	1295
path:eco01110	Biosynthesis of secondary metabolites - Escherichia coli K-12 MG1655		0.807511	0.872557	0.786517	cpsG, dapF, gcvH, glmS, metL, rffH	6	16.2162	37	267	1295
path:eco01200	Carbon metabolism - Escherichia coli K-12 MG1655		0.808711	0.872557	0.679612	cysM, serC	2	5.40541	37	103	1295
path:eco00230	Purine metabolism - Escherichia coli K-12 MG1655		0.921824	0.969097	0.411765	relA	1	2.7027	37	85	1295
path:eco02010	ABC transporters - Escherichia coli K-12 MG1655		0.956123	0.980026	0.434783	argT, dppD	2	5.40541	37	161	1295
path:eco02020	Two-component system - Escherichia coli K-12 MG1655		0.985938	0.985938	0.251799	rcsF	1	2.7027	37	139	1295

## Sheet: RT LB1
Annotation id	Annotation Term	GO tree	P-value uncorrected	Benjamini Hochberg adjusted P-value (FDR 5%)	Fold Enrichment	Gene name hits in our list	Number of hit genes in our list	%	Number of genes in our list	Number of hit genes in background set	Number of genes in background set
path:eco03440	Homologous recombination - Escherichia coli K-12 MG1655		0.000615052	0.0301375	6.7029	dnaQ, recD, recG, ruvA, ruvC	5	11.9048	42	23	1295
path:eco00300	Lysine biosynthesis - Escherichia coli K-12 MG1655		0.0391898	0.632647	6.16667	dapF, metL	2	4.7619	42	10	1295
path:eco00071	Fatty acid degradation - Escherichia coli K-12 MG1655		0.0825801	0.632647	4.11111	fadE, yiaY	2	4.7619	42	15	1295
path:eco01220	Degradation of aromatic compounds - Escherichia coli K-12 MG1655		0.0825801	0.632647	4.11111	pptA, yiaY	2	4.7619	42	15	1295
path:eco00480	Glutathione metabolism - Escherichia coli K-12 MG1655		0.113256	0.632647	3.42593	gnd, pepN	2	4.7619	42	18	1295
path:eco00240	Pyrimidine metabolism - Escherichia coli K-12 MG1655		0.114419	0.632647	2.12644	dcd, dnaQ, ydfG, nrdF	4	9.52381	42	58	1295
path:eco00473	D-Alanine metabolism - Escherichia coli K-12 MG1655		0.12369	0.632647	7.70833	dadX	1	2.38095	42	4	1295
path:eco00626	Naphthalene degradation - Escherichia coli K-12 MG1655		0.12369	0.632647	7.70833	yiaY	1	2.38095	42	4	1295
path:eco00550	Peptidoglycan biosynthesis - Escherichia coli K-12 MG1655		0.124061	0.632647	3.24561	dacB, mrcB	2	4.7619	42	19	1295
path:eco00564	Glycerophospholipid metabolism - Escherichia coli K-12 MG1655		0.157829	0.632647	2.80303	cdh, ynbB	2	4.7619	42	22	1295
path:eco00520	Amino sugar and nucleotide sugar metabolism - Escherichia coli K-12 MG1655		0.160085	0.632647	2.15116	cpsG, glk, glmS	3	7.14286	42	43	1295
path:eco00625	Chloroalkane and chloroalkene degradation - Escherichia coli K-12 MG1655		0.179802	0.632647	5.13889	yiaY	1	2.38095	42	6	1295
path:eco00061	Fatty acid biosynthesis - Escherichia coli K-12 MG1655		0.206527	0.632647	4.40476	fabZ	1	2.38095	42	7	1295
path:eco00270	Cysteine and methionine metabolism - Escherichia coli K-12 MG1655		0.21721	0.632647	2.28395	cysM, metL	2	4.7619	42	27	1295
path:eco01100	Metabolic pathways - Escherichia coli K-12 MG1655		0.226214	0.632647	1.14382	cpsG, cysM, dadX, dapF, dcd, dnaQ, fabZ, fadE, fumA, glk, glmS, gnd, menB, metL, pepN, thiK, xylA, ybiW, pptA, ydfG, nrdF, yiaY, ynbB	23	54.7619	42	620	1295
path:eco00521	Streptomycin biosynthesis - Escherichia coli K-12 MG1655		0.232401	0.632647	3.85417	glk	1	2.38095	42	8	1295
path:eco00621	Dioxin degradation - Escherichia coli K-12 MG1655		0.232401	0.632647	3.85417	pptA	1	2.38095	42	8	1295
path:eco00622	Xylene degradation - Escherichia coli K-12 MG1655		0.232401	0.632647	3.85417	pptA	1	2.38095	42	8	1295
path:eco00350	Tyrosine metabolism - Escherichia coli K-12 MG1655		0.257451	0.662045	3.42593	yiaY	1	2.38095	42	9	1295
path:eco01120	Microbial metabolism in diverse environments - Escherichia coli K-12 MG1655		0.27933	0.662045	1.25566	cysM, dapF, fumA, glk, gnd, metL, tolQ, pptA, yiaY	9	21.4286	42	221	1295
path:eco03060	Protein export - Escherichia coli K-12 MG1655		0.305179	0.662045	2.80303	secB	1	2.38095	42	11	1295
path:eco00730	Thiamine metabolism - Escherichia coli K-12 MG1655		0.327907	0.662045	2.56944	thiK	1	2.38095	42	12	1295
path:eco00780	Biotin metabolism - Escherichia coli K-12 MG1655		0.349909	0.662045	2.37179	fabZ	1	2.38095	42	13	1295
path:eco03018	RNA degradation - Escherichia coli K-12 MG1655		0.349909	0.662045	2.37179	rhlB	1	2.38095	42	13	1295
path:eco00010	Glycolysis / Gluconeogenesis - Escherichia coli K-12 MG1655		0.363505	0.662045	1.5812	glk, yiaY	2	4.7619	42	39	1295
path:eco00051	Fructose and mannose metabolism - Escherichia coli K-12 MG1655		0.363505	0.662045	1.5812	cpsG, xylA	2	4.7619	42	39	1295
path:eco00362	Benzoate degradation - Escherichia coli K-12 MG1655		0.371207	0.662045	2.20238	pptA	1	2.38095	42	14	1295
path:eco00130	Ubiquinone and other terpenoid-quinone biosynthesis - Escherichia coli K-12 MG1655		0.391823	0.662045	2.05556	menB	1	2.38095	42	15	1295
path:eco03030	DNA replication - Escherichia coli K-12 MG1655		0.391823	0.662045	2.05556	dnaQ	1	2.38095	42	15	1295
path:eco01200	Carbon metabolism - Escherichia coli K-12 MG1655		0.432635	0.706638	1.19741	cysM, fumA, glk, gnd	4	9.52381	42	103	1295
path:eco00040	Pentose and glucuronate interconversions - Escherichia coli K-12 MG1655		0.485402	0.747624	1.54167	xylA	1	2.38095	42	20	1295
path:eco01110	Biosynthesis of secondary metabolites - Escherichia coli K-12 MG1655		0.510229	0.747624	1.03933	cpsG, dapF, fumA, glk, glmS, gnd, menB, metL, yiaY	9	21.4286	42	267	1295
path:eco00920	Sulfur metabolism - Escherichia coli K-12 MG1655		0.518759	0.747624	1.40152	cysM	1	2.38095	42	22	1295
path:eco03430	Mismatch repair - Escherichia coli K-12 MG1655		0.518759	0.747624	1.40152	dnaQ	1	2.38095	42	22	1295
path:eco03070	Bacterial secretion system - Escherichia coli K-12 MG1655		0.550003	0.747919	1.28472	secB	1	2.38095	42	24	1295
path:eco00640	Propanoate metabolism - Escherichia coli K-12 MG1655		0.593188	0.747919	1.14198	ybiW	1	2.38095	42	27	1295
path:eco00020	Citrate cycle (TCA cycle) - Escherichia coli K-12 MG1655		0.606663	0.747919	1.10119	fumA	1	2.38095	42	28	1295
path:eco00250	Alanine, aspartate and glutamate metabolism - Escherichia coli K-12 MG1655		0.606663	0.747919	1.10119	glmS	1	2.38095	42	28	1295
path:eco02010	ABC transporters - Escherichia coli K-12 MG1655		0.614385	0.747919	0.957557	artI, fhuB, mglC, yejA, gsiC	5	11.9048	42	161	1295
path:eco00030	Pentose phosphate pathway - Escherichia coli K-12 MG1655		0.632318	0.747919	1.02778	gnd	1	2.38095	42	30	1295
path:eco00052	Galactose metabolism - Escherichia coli K-12 MG1655		0.656337	0.747919	0.963542	glk	1	2.38095	42	32	1295
path:eco00260	Glycine, serine and threonine metabolism - Escherichia coli K-12 MG1655		0.656337	0.747919	0.963542	metL	1	2.38095	42	32	1295
path:eco00650	Butanoate metabolism - Escherichia coli K-12 MG1655		0.656337	0.747919	0.963542	ybiW	1	2.38095	42	32	1295
path:eco00500	Starch and sucrose metabolism - Escherichia coli K-12 MG1655		0.678822	0.755961	0.906863	glk	1	2.38095	42	34	1295
path:eco01230	Biosynthesis of amino acids - Escherichia coli K-12 MG1655		0.720392	0.776477	0.825893	cysM, dapF, metL	3	7.14286	42	112	1295
path:eco00620	Pyruvate metabolism - Escherichia coli K-12 MG1655		0.728938	0.776477	0.790598	ybiW	1	2.38095	42	39	1295
path:eco00230	Purine metabolism - Escherichia coli K-12 MG1655		0.776754	0.809807	0.72549	dnaQ, nrdF	2	4.7619	42	85	1295
path:eco00910	Nitrogen metabolism - Escherichia coli K-12 MG1655		0.843222	0.847385	0.560606	ydiS	1	2.38095	42	55	1295
path:eco02020	Two-component system - Escherichia coli K-12 MG1655		0.847385	0.847385	0.665468	dcuR, dcuS, rstA	3	7.14286	42	139	1295
