# Supplementary material for: A Genome-Wide Screen for Bacterial Envelope Biogenesis Mutants Identifies a Novel Factor Involved in Cell Wall Precursor Metabolism
Source: PLoS Genet. 2014 Jan 2;10(1):e1004056. doi: 10.1371/journal.pgen.1004056 (PMC3879167; doi:10.1371/journal.pgen.1004056)
Supplement: Table S4 — Orphan hits identified in the CPRG screen. The file lists the gene names of all genes of unknown function (orphans) identified as possible envelope assembly factors in the CPRG screen. (XLSX) [file pgen.1004056.s005.xlsx]

## Sheet: orphan_genes_RTLB1
ECK0005	yaax
ECK0228	yafl
ECK0640	ybet
ECK0725	ybgc
ECK0813	ybiw
ECK0911	ycbc
ECK1031	ymdb
ECK1091	ycfm
ECK1150	ycgf
ECK1190	ycgv
ECK1275	ycim
ECK1402	ynbb
ECK1428	ydcn
ECK1451	ydcd
ECK1458	ydde
ECK1530	ydej
ECK1554	ydfu
ECK1697	ydis
ECK1722	ydiz
ECK1750	ydjz
ECK1844	yobb
ECK1978	yeen
ECK2065	yegj
ECK2130	yohf
ECK2286	yfbs
ECK2377	ypdb
ECK2630	yfjr
ECK2676	ygaz
ECK2695	ygad
ECK2732	ygbk
ECK3578	yiay

## Sheet: orphan_genes_RTLB0
ECK0191	yaej
ECK0229	yafm
ECK0296	ykgm
ECK0361	yais
ECK0439	ybae
ECK0638	yber
ECK0896	ycao
ECK1020	ycdx
ECK1091	ycfm
ECK1101	ycft
ECK1139	ymfq
ECK1166	ycgk
ECK1193	ychh
ECK1249	ycic
ECK1275	ycim
ECK1316	ycjw
ECK1339	ydan
ECK1349	ydae
ECK1421	ydck
ECK1519	ynej
ECK1521	ydea
ECK1530	ydej
ECK1565	ydfa
ECK1570	ydfd
ECK1578	ynfb
ECK1694	ydip
ECK1720	ydiy
ECK1823	yebo
ECK1836	yebw
ECK2286	yfbs
ECK2329	yfcr
ECK2624	yfjl
ECK2866	ygew
ECK2868	ygey
ECK2883	ygfu
ECK2907	ygfa
ECK2965	yghf'
ECK3007	ygiq
ECK3346	yhfk
ECK3425	yhhx
ECK3914	yiis

## Sheet: orphan_genes_30LB1
ECK0156	yads
ECK0218	yafu'
ECK0287	ykgj
ECK0361	yais
ECK0514	ybcf
ECK0725	ybgc
ECK0742	ybgs
ECK0791	ybij
ECK0889	ycad
ECK0892	ycak
ECK0911	ycbc
ECK0918	ycbl
ECK0992	ycce
ECK1052	yceh
ECK1091	ycfm
ECK1190	ycgv
ECK1275	ycim
ECK1290	ymja
ECK1324	ycjy
ECK1554	ydfu
ECK1566	ydfb
ECK1581	ynfd
ECK1903	yecr
ECK1927	yedd
ECK1964	yedv
ECK2001	yeex
ECK2065	yegj
ECK2105	yehe
ECK2112	yehm
ECK2135	yohk
ECK2150	yeie
ECK2371	yfdx
ECK2490	yfgc
ECK2584	yfim
ECK2624	yfjl
ECK2695	ygad
ECK2786	yqcc
ECK2931	yggg
ECK3130	yrah
ECK3131	yrai
ECK3135	yram
ECK3194	yhbj
ECK3222	yhcb
ECK3676	yidp
ECK3803	yifl
ECK4286	yjhg

## Sheet: orphan_genes_30LB0
ECK0013	yaai
ECK0129	yade
ECK0229	yafm
ECK0595	ybdm
ECK0708	ybgd
ECK0725	ybgc
ECK0889	ycad
ECK0918	ycbl
ECK1183	ymge
ECK1275	ycim
ECK1339	ydan
ECK1519	ynej
ECK1549	ydfr
ECK1554	ydfu
ECK1772	ydjj
ECK1844	yobb
ECK1848	yebf
ECK1970	yodb
ECK2061	yege
ECK2181	yejl
ECK2802	ygdd
ECK2868	ygey
ECK3070	ygjk
ECK3452	yhhn
ECK3542	yiag
ECK3676	yidp
ECK3690	yidb
ECK3867	yihn
ECK3914	yiis
ECK4018	yjbe
ECK4216	ytfm
ECK4383	yjjk

## Sheet: Non-redundant common
ECK0005	yaax
ECK0013	yaai
ECK0129	yade
ECK0156	yads
ECK0218	yafu
ECK0228	yafl
ECK0287	ykgj
ECK0361	yais
ECK0514	ybcf
ECK0595	ybdm
ECK0638	yber
ECK0640	ybet
ECK0708	ybgd
ECK0725	ybgc
ECK0742	ybgs
ECK0791	ybij
ECK0813	ybiw
ECK0889	ycad
ECK0892	ycak
ECK0911	ycbc
ECK0918	ycbl
ECK0992	ycce
ECK1020	ycdx
ECK1052	yceh
ECK1101	ycft
ECK1139	ymfq
ECK1183	ymge
ECK1190	ycgv
ECK1193	ychh
ECK1249	ycic
ECK1275	ycim
ECK1290	ymja
ECK1316	ycjw
ECK1324	ycjy
ECK1339	ydan
ECK1349	ydae
ECK1402	ynbb
ECK1421	ydck
ECK1428	ydcn
ECK1451	ydcd
ECK1458	ydde
ECK1519	ynej
ECK1530	ydej
ECK1549	ydfr
ECK1554	ydfu
ECK1565	ydfa
ECK1566	ydfb
ECK1570	ydfd
ECK1578	ynfb
ECK1581	ynfd
ECK1694	ydip
ECK1697	ydis
ECK1720	ydiy
ECK1722	ydiz
ECK1750	ydjz
ECK1772	ydjj
ECK1823	yebo
ECK1836	yebw
ECK1844	yobb
ECK1848	yebf
ECK1903	yecr
ECK1927	yedd
ECK1964	yedv
ECK1970	yodb
ECK1978	yeen
ECK2001	yeex
ECK2065	yegj
ECK2105	yehe
ECK2112	yehm
ECK2130	yohf
ECK2135	yohk
ECK2181	yejl
ECK2286	yfbs
ECK2329	yfcr
ECK2371	yfdx
ECK2490	yfgc
ECK2584	yfim
ECK2624	yfjl
ECK2630	yfjr
ECK2732	ygbk
ECK2786	yqcc
ECK2802	ygdd
ECK2866	ygew
ECK2868	ygey
ECK2965	yghf
ECK3007	ygiq
ECK3130	yrah
ECK3131	yrai
ECK3222	yhcb
ECK3346	yhfk
ECK3425	yhhx
ECK3452	yhhn
ECK3542	yiag
ECK3578	yiay
ECK3676	yidp
ECK3690	yidb
ECK3803	yifl
ECK3867	yihn
ECK3914	yiis
ECK4018	yjbe
ECK4286	yjhg
ECK4383	yjjk
